# Supplementary material for: A heterobimetallic complex featuring a Ti–Co multiple bond and its application to the reductive coupling of ketones to alkenes
Source: Chem Sci. 2015 Jan 19;6(3):2044–9. doi: 10.1039/c4sc03772c (PMC5654242; doi:10.1039/c4sc03772c)
Supplement: Supplementary file 2 [file SC-006-C4SC03772C-s002.cif]

# Electronic Supplementary Material (ESI) for Chemical Science.
# This journal is © The Royal Society of Chemistry 2015

####################################################################### 
# 
# This file contains crystal structure data downloaded from the 
# Cambridge Structural Database (CSD) hosted by the Cambridge 
# Crystallographic Data Centre (CCDC).
# 
# Full information about CCDC data access policies and citation 
# guidelines are available at http://www.ccdc.cam.ac.uk/access/V1 
# 
# Audit and citation data items may have been added by the CCDC. 
# Please retain this information to preserve the provenance of 
# this file and to allow appropriate attribution of the data. 
# 
#######################################################################

data_2
_database_code_depnum_ccdc_archive 'CCDC 1037714'
_audit_update_record             
;
2014-12-04 deposited with the CCDC.
2015-01-19 downloaded from the CCDC.
;
_audit_creation_date             2014-02-27
_audit_creation_method           CRYSTALS_ver_14.43

_oxford_structure_analysis_title 'bw_297_0ma in Pbca'
_chemical_name_systematic        ?
_chemical_melting_point          ?

_cell_length_a                   18.6991(13)
_cell_length_b                   16.4217(10)
_cell_length_c                   21.8753(15)
_cell_angle_alpha                90
_cell_angle_beta                 90
_cell_angle_gamma                90
_cell_volume                     6717.3(8)

_symmetry_cell_setting           orthorhombic
_symmetry_space_group_name_H-M   'P b c a '
_symmetry_space_group_name_Hall  '-P 2ac 2ab '
loop_
_symmetry_equiv_pos_as_xyz
x,y,z
-x,-y,-z
-x+1/2,y+1/2,z
x+1/2,-y+1/2,-z
x,-y+1/2,z+1/2
-x,y+1/2,-z+1/2
-x+1/2,-y,z+1/2
x+1/2,y,-z+1/2

loop_
_atom_type_symbol
_atom_type_scat_dispersion_real
_atom_type_scat_dispersion_imag
_atom_type_scat_Cromer_Mann_a1
_atom_type_scat_Cromer_Mann_b1
_atom_type_scat_Cromer_Mann_a2
_atom_type_scat_Cromer_Mann_b2
_atom_type_scat_Cromer_Mann_a3
_atom_type_scat_Cromer_Mann_b3
_atom_type_scat_Cromer_Mann_a4
_atom_type_scat_Cromer_Mann_b4
_atom_type_scat_Cromer_Mann_c
_atom_type_scat_source
C 0.0033 0.0016 2.3100 20.8439 1.0200 10.2075 1.5886 0.5687 0.8650 51.6512
0.2156 'International Tables Vol C 4.2.6.8 and 6.1.1.4'
H 0.0000 0.0000 0.4930 10.5109 0.3229 26.1257 0.1402 3.1424 0.0408 57.7998
0.0030 'International Tables Vol C 4.2.6.8 and 6.1.1.4'
N 0.0061 0.0033 12.2126 0.0057 3.1322 9.8933 2.0125 28.9975 1.1663 0.5826
-11.5290 'International Tables Vol C 4.2.6.8 and 6.1.1.4'
P 0.1023 0.0942 6.4345 1.9067 4.1791 27.1570 1.7800 0.5260 1.4908 68.1645
1.1149 'International Tables Vol C 4.2.6.8 and 6.1.1.4'
Cl 0.1484 0.1585 11.4604 0.0104 7.1964 1.1662 6.2556 18.5194 1.6455 47.7784
-9.5574 'International Tables Vol C 4.2.6.8 and 6.1.1.4'
Ti 0.2776 0.4457 9.7595 7.8508 7.3558 0.5000 1.6991 35.6338 1.9021 116.1050
1.2807 'International Tables Vol C 4.2.6.8 and 6.1.1.4'
Co 0.3494 0.9721 12.2841 4.2791 7.3409 0.2784 4.0034 13.5359 2.3488 71.1692
1.0118 'International Tables Vol C 4.2.6.8 and 6.1.1.4'
I -0.4742 1.8119 20.1472 4.3470 18.9949 0.3814 7.5138 27.7660 2.2735 66.8776
4.0712 'International Tables Vol C 4.2.6.8 and 6.1.1.4'


_cell_formula_units_Z            4


_chemical_formula_sum            'C56 H92 Cl2 Co2 I2 N4 P4 Ti2'
_chemical_formula_moiety         'C56 H92 Cl2 Co2 I2 N4 P4 Ti2'
_chemical_compound_source        ?
_chemical_formula_weight         1483.64


_cell_measurement_reflns_used    9921
_cell_measurement_theta_min      2
_cell_measurement_theta_max      30
_cell_measurement_temperature    120

_exptl_crystal_description       prism
_exptl_crystal_colour            brown
_exptl_crystal_size_min          0.160
_exptl_crystal_size_mid          0.300
_exptl_crystal_size_max          0.330

_exptl_crystal_density_diffrn    1.467
_exptl_crystal_density_meas      ?
_exptl_crystal_density_method    'not measured'
# Non-dispersive F(000): 
_exptl_crystal_F_000             3016
_exptl_absorpt_coefficient_mu    1.845

# Sheldrick geometric approximatio 0.58 0.74 
_exptl_absorpt_correction_type   numerical
_exptl_absorpt_process_details   
; 
 Analytical Absorption (De Meulenaer & Tompa, 1965) 
;
_exptl_absorpt_correction_T_min  0.58
_exptl_absorpt_correction_T_max  0.74
_diffrn_measurement_device_type  'Bruker Kappa Apex2'
_diffrn_measurement_device       Area
_diffrn_radiation_monochromator  graphite
_diffrn_radiation_type           'Mo K\a'
_diffrn_radiation_wavelength     0.71073
_diffrn_measurement_method       '\f & \w scans'

# If a reference occurs more than once, delete the author 
# and date from subsequent references. 
_computing_data_collection       'Apex2 (Bruker AXS, 2006)'
_computing_cell_refinement       'Apex2 (Bruker AXS, 2006)'
_computing_data_reduction        'Apex2 (Bruker AXS, 2006)'
_computing_structure_solution    'Superflip (Palatinus & Chapuis, 2007)'
_computing_structure_refinement  'CRYSTALS (Betteridge et al., 2003)'
_computing_publication_material  'CRYSTALS (Betteridge et al., 2003)'
_computing_molecular_graphics    'CAMERON (Watkin et al., 1996)'

_diffrn_standards_interval_time  .
_diffrn_standards_interval_count .
_diffrn_standards_number         0
_diffrn_standards_decay_%        ?

_diffrn_ambient_temperature      120
_diffrn_reflns_number            49938
_reflns_number_total             9805
_diffrn_reflns_av_R_equivalents  0.040
# Number of reflections without Friedels Law is 0 
# Number of reflections with Friedels Law is 9805 
# Theoretical number of reflections is about 19637 


_diffrn_reflns_theta_min         1.895
_diffrn_reflns_theta_max         30.024
_diffrn_measured_fraction_theta_max 0.998

_diffrn_reflns_theta_full        30.024
_diffrn_measured_fraction_theta_full 0.998


_diffrn_reflns_limit_h_min       -26
_diffrn_reflns_limit_h_max       22
_diffrn_reflns_limit_k_min       -23
_diffrn_reflns_limit_k_max       23
_diffrn_reflns_limit_l_min       -25
_diffrn_reflns_limit_l_max       30
_reflns_limit_h_min              0
_reflns_limit_h_max              26
_reflns_limit_k_min              0
_reflns_limit_k_max              23
_reflns_limit_l_min              0
_reflns_limit_l_max              30

_oxford_diffrn_Wilson_B_factor   1.53
_oxford_diffrn_Wilson_scale      249.31

_atom_sites_solution_primary     Other #heavy,direct,difmap,geom
# _atom_sites_solution_secondary  difmap
_atom_sites_solution_hydrogens   difmap

_refine_diff_density_min         -0.57
_refine_diff_density_max         0.88


# The current dictionary definitions do not cover the 
# situation where the reflections used for refinement were 
# selected by a user-defined sigma threshold 


# The values actually used during refinement 
_oxford_reflns_threshold_expression_ref I>-10.0\s(I)
_refine_ls_number_reflns         9805
_refine_ls_number_restraints     0
_refine_ls_number_parameters     325
_oxford_refine_ls_R_factor_ref   0.0369
_refine_ls_wR_factor_ref         0.0573
_refine_ls_goodness_of_fit_ref   0.9674
_refine_ls_shift/su_max          0.0041583
_refine_ls_shift/su_mean         0.0001251


# The values computed with all filters except I/sigma 
_oxford_reflns_number_all        9805
_refine_ls_R_factor_all          0.0369
_refine_ls_wR_factor_all         0.0573

# The values computed with a 2 sigma cutoff - a la SHELX 
_reflns_threshold_expression     I>2.0\s(I)
_reflns_number_gt                7718
_refine_ls_R_factor_gt           0.0246
_refine_ls_wR_factor_gt          0.0524

# choose from: rm (reference molecule of known chirality), 
# ad (anomolous dispersion - Flack), rmad (rm and ad), 
# syn (from synthesis), unk (unknown) or . (not applicable). 
_chemical_absolute_configuration .


_refine_ls_structure_factor_coef Fsqd
_refine_ls_matrix_type           full
_refine_ls_hydrogen_treatment    constr #undef, noref, refall,
# refxyz, refU, constr or mixed
_refine_ls_weighting_scheme      calc
_refine_ls_weighting_details     
;
 Method= Modified Sheldrick 
 w=1/[\s^2^(F^2^) + ( 0.02P)^2^ + 4.28P] 
 ,where P=(max(Fo^2^,0) + 2Fc^2^)/3 
;

# Uequiv = arithmetic mean of Ui i.e. Ueqiv = (U1+U2+U3)/3

# Replace last . with number of unfound hydrogen atoms attached to an atom.

# ..._refinement_flags_... 
# . no refinement constraints           S special position constraint on site
# G rigid group refinement of site      R riding atom
# D distance or angle restraint on site T thermal displacement constraints
# U Uiso or Uij restraint (rigid bond)  P partial occupancy constraint


loop_
_atom_site_label
_atom_site_type_symbol
_atom_site_fract_x
_atom_site_fract_y
_atom_site_fract_z
_atom_site_U_iso_or_equiv
_atom_site_occupancy
_atom_site_adp_type
_atom_site_refinement_flags_posn
_atom_site_refinement_flags_adp
_atom_site_refinement_flags_occupancy
_atom_site_disorder_assembly
_atom_site_disorder_group
_atom_site_attached_hydrogens
Co1 Co 0.313412(12) 0.530263(12) 0.558802(10) 0.0131 1.0000 Uani . . . . . .
Ti1 Ti 0.408911(15) 0.466028(17) 0.524565(12) 0.0119 1.0000 Uani . . . . . .
I1 I 0.278997(8) 0.672583(7) 0.584639(6) 0.0321 1.0000 Uani . . . . . .
Cl1 Cl 0.46912(2) 0.59215(2) 0.508201(19) 0.0174 1.0000 Uani . . . . . .
P1 P 0.34840(2) 0.44597(2) 0.633230(18) 0.0129 1.0000 Uani . . . . . .
P2 P 0.28062(2) 0.46219(2) 0.473801(18) 0.0133 1.0000 Uani . . . . . .
N1 N 0.41438(7) 0.39719(8) 0.59778(6) 0.0148 1.0000 Uani . . . . . .
N2 N 0.35869(7) 0.42097(8) 0.45386(6) 0.0145 1.0000 Uani . . . . . .
C1 C 0.45253(8) 0.32578(10) 0.61496(7) 0.0145 1.0000 Uani . . . . . .
C2 C 0.43514(9) 0.25195(10) 0.58771(7) 0.0164 1.0000 Uani . . . . . .
C3 C 0.47350(9) 0.18155(10) 0.60144(8) 0.0185 1.0000 Uani . . . . . .
C4 C 0.45320(11) 0.10172(11) 0.57214(9) 0.0271 1.0000 Uani . . . . . .
C5 C 0.52914(9) 0.18634(10) 0.64359(8) 0.0189 1.0000 Uani . . . . . .
C6 C 0.54710(9) 0.25956(10) 0.67171(8) 0.0180 1.0000 Uani . . . . . .
C7 C 0.60668(10) 0.26300(12) 0.71786(8) 0.0253 1.0000 Uani . . . . . .
C8 C 0.38596(9) 0.49082(11) 0.70363(8) 0.0193 1.0000 Uani . . . . . .
C9 C 0.44588(10) 0.55029(12) 0.68742(9) 0.0261 1.0000 Uani . . . . . .
C10 C 0.32947(11) 0.53313(12) 0.74275(9) 0.0284 1.0000 Uani . . . . . .
C11 C 0.27948(9) 0.37263(10) 0.65665(7) 0.0170 1.0000 Uani . . . . . .
C12 C 0.30075(10) 0.31832(11) 0.71025(8) 0.0245 1.0000 Uani . . . . . .
C13 C 0.20642(10) 0.41231(12) 0.66719(10) 0.0283 1.0000 Uani . . . . . .
C14 C 0.37886(8) 0.37335(10) 0.40234(7) 0.0146 1.0000 Uani . . . . . .
C15 C 0.36493(9) 0.39896(10) 0.34269(7) 0.0179 1.0000 Uani . . . . . .
C16 C 0.38872(9) 0.35444(11) 0.29266(8) 0.0185 1.0000 Uani . . . . . .
C17 C 0.37441(11) 0.38584(13) 0.22898(8) 0.0268 1.0000 Uani . . . . . .
C18 C 0.42757(9) 0.28368(11) 0.30280(8) 0.0198 1.0000 Uani . . . . . .
C19 C 0.44205(9) 0.25672(10) 0.36185(8) 0.0190 1.0000 Uani . . . . . .
C20 C 0.48760(11) 0.18214(12) 0.37235(9) 0.0299 1.0000 Uani . . . . . .
C21 C 0.41664(9) 0.30120(10) 0.41135(8) 0.0171 1.0000 Uani . . . . . .
C22 C 0.21722(9) 0.37704(11) 0.48132(8) 0.0199 1.0000 Uani . . . . . .
C23 C 0.20633(11) 0.32886(12) 0.42245(9) 0.0295 1.0000 Uani . . . . . .
C24 C 0.14537(11) 0.40039(14) 0.50947(11) 0.0365 1.0000 Uani . . . . . .
C25 C 0.24935(10) 0.53014(11) 0.41186(8) 0.0199 1.0000 Uani . . . . . .
C26 C 0.30688(11) 0.59294(11) 0.39763(9) 0.0265 1.0000 Uani . . . . . .
C27 C 0.17919(12) 0.57352(15) 0.42810(10) 0.0386 1.0000 Uani . . . . . .
C28 C 0.50860(9) 0.32919(10) 0.65685(7) 0.0174 1.0000 Uani . . . . . .
H21 H 0.3967 0.2492 0.5594 0.0200 1.0000 Uiso R . . . . .
H41 H 0.4772 0.0576 0.5912 0.0420 1.0000 Uiso R . . . . .
H42 H 0.4032 0.0930 0.5751 0.0413 1.0000 Uiso R . . . . .
H43 H 0.4644 0.1017 0.5304 0.0416 1.0000 Uiso R . . . . .
H51 H 0.5553 0.1397 0.6530 0.0222 1.0000 Uiso R . . . . .
H71 H 0.6157 0.3173 0.7294 0.0386 1.0000 Uiso R . . . . .
H72 H 0.5936 0.2333 0.7527 0.0388 1.0000 Uiso R . . . . .
H73 H 0.6500 0.2388 0.7024 0.0387 1.0000 Uiso R . . . . .
H81 H 0.4057 0.4457 0.7277 0.0237 1.0000 Uiso R . . . . .
H91 H 0.4834 0.5250 0.6637 0.0385 1.0000 Uiso R . . . . .
H92 H 0.4666 0.5700 0.7248 0.0382 1.0000 Uiso R . . . . .
H93 H 0.4256 0.5967 0.6657 0.0378 1.0000 Uiso R . . . . .
H101 H 0.2929 0.4964 0.7572 0.0428 1.0000 Uiso R . . . . .
H102 H 0.3512 0.5583 0.7776 0.0425 1.0000 Uiso R . . . . .
H103 H 0.3061 0.5754 0.7196 0.0422 1.0000 Uiso R . . . . .
H111 H 0.2763 0.3378 0.6219 0.0207 1.0000 Uiso R . . . . .
H121 H 0.3450 0.2915 0.7028 0.0365 1.0000 Uiso R . . . . .
H122 H 0.3038 0.3496 0.7470 0.0366 1.0000 Uiso R . . . . .
H123 H 0.2651 0.2784 0.7157 0.0366 1.0000 Uiso R . . . . .
H131 H 0.1971 0.4547 0.6386 0.0412 1.0000 Uiso R . . . . .
H132 H 0.2023 0.4339 0.7081 0.0414 1.0000 Uiso R . . . . .
H133 H 0.1703 0.3722 0.6623 0.0417 1.0000 Uiso R . . . . .
H151 H 0.3408 0.4489 0.3363 0.0210 1.0000 Uiso R . . . . .
H171 H 0.3907 0.3501 0.1977 0.0417 1.0000 Uiso R . . . . .
H172 H 0.3975 0.4367 0.2225 0.0415 1.0000 Uiso R . . . . .
H173 H 0.3251 0.3957 0.2226 0.0416 1.0000 Uiso R . . . . .
H181 H 0.4442 0.2539 0.2694 0.0236 1.0000 Uiso R . . . . .
H201 H 0.4753 0.1556 0.4092 0.0459 1.0000 Uiso R . . . . .
H202 H 0.5365 0.1971 0.3760 0.0459 1.0000 Uiso R . . . . .
H203 H 0.4828 0.1444 0.3402 0.0462 1.0000 Uiso R . . . . .
H211 H 0.4254 0.2834 0.4510 0.0194 1.0000 Uiso R . . . . .
H221 H 0.2410 0.3410 0.5100 0.0240 1.0000 Uiso R . . . . .
H231 H 0.2506 0.3061 0.4077 0.0436 1.0000 Uiso R . . . . .
H232 H 0.1738 0.2850 0.4312 0.0427 1.0000 Uiso R . . . . .
H233 H 0.1858 0.3620 0.3912 0.0439 1.0000 Uiso R . . . . .
H241 H 0.1517 0.4393 0.5410 0.0543 1.0000 Uiso R . . . . .
H242 H 0.1236 0.3538 0.5265 0.0548 1.0000 Uiso R . . . . .
H243 H 0.1146 0.4231 0.4794 0.0546 1.0000 Uiso R . . . . .
H251 H 0.2421 0.4960 0.3763 0.0228 1.0000 Uiso R . . . . .
H261 H 0.3527 0.5684 0.3890 0.0389 1.0000 Uiso R . . . . .
H262 H 0.3129 0.6293 0.4312 0.0405 1.0000 Uiso R . . . . .
H263 H 0.2918 0.6241 0.3626 0.0392 1.0000 Uiso R . . . . .
H271 H 0.1398 0.5351 0.4294 0.0573 1.0000 Uiso R . . . . .
H272 H 0.1830 0.6007 0.4675 0.0572 1.0000 Uiso R . . . . .
H273 H 0.1692 0.6128 0.3966 0.0575 1.0000 Uiso R . . . . .
H281 H 0.5191 0.3794 0.6751 0.0210 1.0000 Uiso R . . . . .
loop_
_atom_site_aniso_label
_atom_site_aniso_U_11
_atom_site_aniso_U_22
_atom_site_aniso_U_33
_atom_site_aniso_U_23
_atom_site_aniso_U_13
_atom_site_aniso_U_12
Co1 0.01388(10) 0.01100(9) 0.01440(10) -0.00094(8) 0.00227(8) 0.00109(8)
Ti1 0.01049(12) 0.01362(12) 0.01151(12) -0.00047(10) 0.00102(10) -0.00067(10)
I1 0.04577(8) 0.01555(5) 0.03495(7) -0.00317(5) 0.00886(6) 0.01107(5)
Cl1 0.01340(17) 0.01411(16) 0.02463(19) -0.00046(15) 0.00456(15) -0.00117(14)
P1 0.01261(18) 0.01349(17) 0.01256(17) -0.00111(15) 0.00179(15) -0.00140(15)
P2 0.01173(18) 0.01434(17) 0.01398(17) -0.00010(15) -0.00027(15) 0.00097(15)
N1 0.0146(6) 0.0157(6) 0.0140(6) 0.0016(5) 0.0016(5) 0.0021(5)
N2 0.0132(6) 0.0167(6) 0.0135(6) -0.0028(5) 0.0009(5) 0.0015(5)
C1 0.0126(7) 0.0174(7) 0.0136(7) 0.0027(6) 0.0031(6) 0.0011(6)
C2 0.0149(7) 0.0194(7) 0.0150(7) 0.0010(6) -0.0003(6) 0.0003(6)
C3 0.0186(8) 0.0174(7) 0.0195(8) 0.0020(6) 0.0045(7) -0.0001(6)
C4 0.0296(10) 0.0190(8) 0.0326(10) -0.0041(7) -0.0026(8) 0.0013(7)
C5 0.0163(8) 0.0183(8) 0.0222(8) 0.0045(6) 0.0020(7) 0.0025(6)
C6 0.0132(7) 0.0248(8) 0.0161(7) 0.0062(7) 0.0005(6) -0.0003(6)
C7 0.0218(9) 0.0290(9) 0.0250(9) 0.0037(8) -0.0072(8) 0.0008(7)
C8 0.0200(8) 0.0226(8) 0.0153(7) -0.0040(6) 0.0007(7) -0.0043(7)
C9 0.0241(9) 0.0286(9) 0.0256(9) -0.0080(8) -0.0004(8) -0.0093(8)
C10 0.0297(10) 0.0352(10) 0.0204(8) -0.0123(8) 0.0059(8) -0.0082(9)
C11 0.0182(8) 0.0168(7) 0.0160(7) -0.0007(6) 0.0018(7) -0.0050(6)
C12 0.0271(9) 0.0229(9) 0.0236(9) 0.0073(7) 0.0032(8) -0.0029(7)
C13 0.0153(8) 0.0354(10) 0.0342(10) 0.0070(9) 0.0040(8) -0.0022(8)
C14 0.0117(7) 0.0179(7) 0.0142(7) -0.0046(6) 0.0003(6) -0.0013(6)
C15 0.0171(8) 0.0198(8) 0.0170(7) -0.0021(6) -0.0016(6) 0.0030(6)
C16 0.0146(8) 0.0245(8) 0.0163(7) -0.0028(7) -0.0013(6) -0.0008(7)
C17 0.0279(10) 0.0372(10) 0.0154(8) -0.0028(8) -0.0002(7) 0.0073(8)
C18 0.0162(8) 0.0242(8) 0.0191(8) -0.0082(7) 0.0008(7) 0.0008(7)
C19 0.0148(8) 0.0183(7) 0.0241(8) -0.0046(7) -0.0003(7) 0.0017(6)
C20 0.0324(11) 0.0256(9) 0.0316(10) -0.0040(8) 0.0020(9) 0.0122(8)
C21 0.0157(8) 0.0183(7) 0.0174(7) -0.0005(6) -0.0009(6) 0.0002(6)
C22 0.0176(8) 0.0203(8) 0.0218(8) 0.0013(7) -0.0026(7) -0.0043(7)
C23 0.0238(9) 0.0297(10) 0.0349(10) -0.0096(8) 0.0003(8) -0.0087(8)
C24 0.0208(9) 0.0461(13) 0.0425(12) -0.0085(10) 0.0095(9) -0.0107(9)
C25 0.0193(8) 0.0229(8) 0.0175(7) 0.0013(7) -0.0013(7) 0.0049(7)
C26 0.0363(11) 0.0197(8) 0.0235(9) 0.0052(7) 0.0007(8) 0.0004(8)
C27 0.0295(11) 0.0486(13) 0.0377(12) 0.0135(10) 0.0028(9) 0.0219(10)
C28 0.0171(8) 0.0199(8) 0.0153(7) 0.0009(6) 0.0010(6) -0.0012(6)

_refine_ls_extinction_method     None
_oxford_refine_ls_scale          0.060216(4)
loop_
_geom_bond_atom_site_label_1
_geom_bond_site_symmetry_1
_geom_bond_atom_site_label_2
_geom_bond_site_symmetry_2
_geom_bond_distance
_geom_bond_publ_flag
Co1 . Ti1 . 2.2051(4) yes
Co1 . I1 . 2.4891(3) yes
Co1 . P1 . 2.2349(5) yes
Co1 . P2 . 2.2546(5) yes
Ti1 . Cl1 2_666 2.5745(5) yes
Ti1 . Cl1 . 2.3843(5) yes
Ti1 . P1 . 2.6532(5) yes
Ti1 . P2 . 2.6442(5) yes
Ti1 . N1 . 1.9630(13) yes
Ti1 . N2 . 1.9549(13) yes
P1 . N1 . 1.6630(14) yes
P1 . C8 . 1.8460(17) yes
P1 . C11 . 1.8368(16) yes
P2 . N2 . 1.6673(14) yes
P2 . C22 . 1.8406(17) yes
P2 . C25 . 1.8501(17) yes
N1 . C1 . 1.423(2) yes
N2 . C14 . 1.423(2) yes
C1 . C2 . 1.390(2) yes
C1 . C28 . 1.394(2) yes
C2 . C3 . 1.393(2) yes
C2 . H21 . 0.950 no
C3 . C4 . 1.508(2) yes
C3 . C5 . 1.392(2) yes
C4 . H41 . 0.949 no
C4 . H42 . 0.948 no
C4 . H43 . 0.937 no
C5 . C6 . 1.392(2) yes
C5 . H51 . 0.932 no
C6 . C7 . 1.505(2) yes
C6 . C28 . 1.390(2) yes
C7 . H71 . 0.942 no
C7 . H72 . 0.937 no
C7 . H73 . 0.963 no
C8 . C9 . 1.528(2) yes
C8 . C10 . 1.527(3) yes
C8 . H81 . 0.982 no
C9 . H91 . 0.968 no
C9 . H92 . 0.961 no
C9 . H93 . 0.975 no
C10 . H101 . 0.964 no
C10 . H102 . 0.957 no
C10 . H103 . 0.965 no
C11 . C12 . 1.526(2) yes
C11 . C13 . 1.531(2) yes
C11 . H111 . 0.953 no
C12 . H121 . 0.951 no
C12 . H122 . 0.956 no
C12 . H123 . 0.942 no
C13 . H131 . 0.952 no
C13 . H132 . 0.965 no
C13 . H133 . 0.949 no
C14 . C15 . 1.395(2) yes
C14 . C21 . 1.393(2) yes
C15 . C16 . 1.389(2) yes
C15 . H151 . 0.947 no
C16 . C17 . 1.509(2) yes
C16 . C18 . 1.388(2) yes
C17 . H171 . 0.952 no
C17 . H172 . 0.951 no
C17 . H173 . 0.947 no
C18 . C19 . 1.392(2) yes
C18 . H181 . 0.932 no
C19 . C20 . 1.509(2) yes
C19 . C21 . 1.390(2) yes
C20 . H201 . 0.946 no
C20 . H202 . 0.951 no
C20 . H203 . 0.942 no
C21 . H211 . 0.930 no
C22 . C23 . 1.525(3) yes
C22 . C24 . 1.527(3) yes
C22 . H221 . 0.971 no
C23 . H231 . 0.964 no
C23 . H232 . 0.962 no
C23 . H233 . 0.955 no
C24 . H241 . 0.948 no
C24 . H242 . 0.943 no
C24 . H243 . 0.950 no
C25 . C26 . 1.522(3) yes
C25 . C27 . 1.535(3) yes
C25 . H251 . 0.968 no
C26 . H261 . 0.966 no
C26 . H262 . 0.953 no
C26 . H263 . 0.964 no
C27 . H271 . 0.970 no
C27 . H272 . 0.974 no
C27 . H273 . 0.962 no
C28 . H281 . 0.937 no
loop_
_geom_angle_atom_site_label_1
_geom_angle_site_symmetry_1
_geom_angle_atom_site_label_2
_geom_angle_site_symmetry_2
_geom_angle_atom_site_label_3
_geom_angle_site_symmetry_3
_geom_angle
_geom_angle_publ_flag
Ti1 . Co1 . I1 . 137.361(13) yes
Ti1 . Co1 . P1 . 73.388(14) yes
I1 . Co1 . P1 . 119.458(14) yes
Ti1 . Co1 . P2 . 72.720(15) yes
I1 . Co1 . P2 . 125.626(14) yes
P1 . Co1 . P2 . 111.923(17) yes
Cl1 2_666 Ti1 . Co1 . 171.680(17) yes
Cl1 2_666 Ti1 . Cl1 . 82.081(16) yes
Co1 . Ti1 . Cl1 . 91.023(15) yes
Cl1 2_666 Ti1 . P1 . 125.534(17) yes
Co1 . Ti1 . P1 . 53.823(12) yes
Cl1 . Ti1 . P1 . 116.341(17) yes
Cl1 2_666 Ti1 . P2 . 132.683(17) yes
Co1 . Ti1 . P2 . 54.503(13) yes
Cl1 . Ti1 . P2 . 112.708(17) yes
P1 . Ti1 . P2 . 89.220(17) yes
Cl1 2_666 Ti1 . N1 . 88.13(4) yes
Co1 . Ti1 . N1 . 92.33(4) yes
Cl1 . Ti1 . N1 . 126.73(4) yes
P1 . Ti1 . N1 . 38.72(4) yes
P2 . Ti1 . N1 . 112.10(4) yes
Cl1 2_666 Ti1 . N2 . 93.72(4) yes
Co1 . Ti1 . N2 . 93.49(4) yes
Cl1 . Ti1 . N2 . 115.90(4) yes
P1 . Ti1 . N2 . 117.19(4) yes
P2 . Ti1 . N2 . 39.01(4) yes
N1 . Ti1 . N2 . 116.91(6) yes
Ti1 2_666 Cl1 . Ti1 . 97.919(16) yes
Ti1 . P1 . Co1 . 52.790(12) yes
Ti1 . P1 . N1 . 47.59(5) yes
Co1 . P1 . N1 . 100.13(5) yes
Ti1 . P1 . C8 . 122.39(6) yes
Co1 . P1 . C8 . 118.17(6) yes
N1 . P1 . C8 . 107.40(8) yes
Ti1 . P1 . C11 . 129.09(5) yes
Co1 . P1 . C11 . 113.82(6) yes
N1 . P1 . C11 . 109.56(7) yes
C8 . P1 . C11 . 107.21(8) yes
Ti1 . P2 . Co1 . 52.777(12) yes
Ti1 . P2 . N2 . 47.56(5) yes
Co1 . P2 . N2 . 100.31(5) yes
Ti1 . P2 . C22 . 124.40(6) yes
Co1 . P2 . C22 . 118.56(6) yes
N2 . P2 . C22 . 106.20(8) yes
Ti1 . P2 . C25 . 125.44(6) yes
Co1 . P2 . C25 . 113.01(6) yes
N2 . P2 . C25 . 109.27(7) yes
C22 . P2 . C25 . 108.67(8) yes
P1 . N1 . Ti1 . 93.69(6) yes
P1 . N1 . C1 . 130.22(11) yes
Ti1 . N1 . C1 . 135.73(11) yes
P2 . N2 . Ti1 . 93.44(6) yes
P2 . N2 . C14 . 131.50(11) yes
Ti1 . N2 . C14 . 135.03(11) yes
N1 . C1 . C2 . 119.24(14) yes
N1 . C1 . C28 . 121.18(14) yes
C2 . C1 . C28 . 119.54(15) yes
C1 . C2 . C3 . 120.74(15) yes
C1 . C2 . H21 . 119.9 no
C3 . C2 . H21 . 119.4 no
C2 . C3 . C4 . 120.02(16) yes
C2 . C3 . C5 . 118.72(15) yes
C4 . C3 . C5 . 121.24(15) yes
C3 . C4 . H41 . 111.0 no
C3 . C4 . H42 . 110.6 no
H41 . C4 . H42 . 108.7 no
C3 . C4 . H43 . 111.0 no
H41 . C4 . H43 . 108.9 no
H42 . C4 . H43 . 106.6 no
C3 . C5 . C6 . 121.45(15) yes
C3 . C5 . H51 . 119.5 no
C6 . C5 . H51 . 119.0 no
C5 . C6 . C7 . 120.51(15) yes
C5 . C6 . C28 . 118.84(15) yes
C7 . C6 . C28 . 120.64(16) yes
C6 . C7 . H71 . 110.4 no
C6 . C7 . H72 . 109.4 no
H71 . C7 . H72 . 108.8 no
C6 . C7 . H73 . 111.8 no
H71 . C7 . H73 . 109.5 no
H72 . C7 . H73 . 106.9 no
P1 . C8 . C9 . 109.90(12) yes
P1 . C8 . C10 . 112.71(12) yes
C9 . C8 . C10 . 110.28(15) yes
P1 . C8 . H81 . 106.8 no
C9 . C8 . H81 . 109.4 no
C10 . C8 . H81 . 107.6 no
C8 . C9 . H91 . 112.5 no
C8 . C9 . H92 . 108.3 no
H91 . C9 . H92 . 108.0 no
C8 . C9 . H93 . 109.1 no
H91 . C9 . H93 . 110.9 no
H92 . C9 . H93 . 107.9 no
C8 . C10 . H101 . 112.9 no
C8 . C10 . H102 . 110.4 no
H101 . C10 . H102 . 108.1 no
C8 . C10 . H103 . 110.2 no
H101 . C10 . H103 . 107.5 no
H102 . C10 . H103 . 107.4 no
P1 . C11 . C12 . 114.50(12) yes
P1 . C11 . C13 . 112.89(12) yes
C12 . C11 . C13 . 111.44(15) yes
P1 . C11 . H111 . 102.5 no
C12 . C11 . H111 . 106.1 no
C13 . C11 . H111 . 108.6 no
C11 . C12 . H121 . 111.5 no
C11 . C12 . H122 . 110.4 no
H121 . C12 . H122 . 109.9 no
C11 . C12 . H123 . 108.5 no
H121 . C12 . H123 . 108.4 no
H122 . C12 . H123 . 108.1 no
C11 . C13 . H131 . 112.1 no
C11 . C13 . H132 . 111.5 no
H131 . C13 . H132 . 109.0 no
C11 . C13 . H133 . 108.8 no
H131 . C13 . H133 . 107.6 no
H132 . C13 . H133 . 107.7 no
N2 . C14 . C15 . 121.71(14) yes
N2 . C14 . C21 . 119.32(14) yes
C15 . C14 . C21 . 118.89(14) yes
C14 . C15 . C16 . 121.21(15) yes
C14 . C15 . H151 . 119.3 no
C16 . C15 . H151 . 119.4 no
C15 . C16 . C17 . 119.37(16) yes
C15 . C16 . C18 . 118.83(15) yes
C17 . C16 . C18 . 121.75(15) yes
C16 . C17 . H171 . 113.3 no
C16 . C17 . H172 . 111.0 no
H171 . C17 . H172 . 106.8 no
C16 . C17 . H173 . 111.5 no
H171 . C17 . H173 . 108.2 no
H172 . C17 . H173 . 105.7 no
C16 . C18 . C19 . 121.08(15) yes
C16 . C18 . H181 . 119.2 no
C19 . C18 . H181 . 119.7 no
C18 . C19 . C20 . 120.61(16) yes
C18 . C19 . C21 . 119.29(15) yes
C20 . C19 . C21 . 120.05(16) yes
C19 . C20 . H201 . 111.5 no
C19 . C20 . H202 . 110.2 no
H201 . C20 . H202 . 106.4 no
C19 . C20 . H203 . 111.5 no
H201 . C20 . H203 . 108.1 no
H202 . C20 . H203 . 108.9 no
C14 . C21 . C19 . 120.66(15) yes
C14 . C21 . H211 . 119.3 no
C19 . C21 . H211 . 120.1 no
P2 . C22 . C23 . 113.86(12) yes
P2 . C22 . C24 . 114.34(13) yes
C23 . C22 . C24 . 110.69(15) yes
P2 . C22 . H221 . 103.1 no
C23 . C22 . H221 . 106.9 no
C24 . C22 . H221 . 107.1 no
C22 . C23 . H231 . 111.7 no
C22 . C23 . H232 . 107.7 no
H231 . C23 . H232 . 108.6 no
C22 . C23 . H233 . 111.3 no
H231 . C23 . H233 . 109.0 no
H232 . C23 . H233 . 108.4 no
C22 . C24 . H241 . 110.7 no
C22 . C24 . H242 . 109.6 no
H241 . C24 . H242 . 108.2 no
C22 . C24 . H243 . 110.6 no
H241 . C24 . H243 . 108.4 no
H242 . C24 . H243 . 109.3 no
P2 . C25 . C26 . 109.57(12) yes
P2 . C25 . C27 . 112.37(13) yes
C26 . C25 . C27 . 109.70(16) yes
P2 . C25 . H251 . 106.5 no
C26 . C25 . H251 . 109.0 no
C27 . C25 . H251 . 109.6 no
C25 . C26 . H261 . 112.6 no
C25 . C26 . H262 . 110.5 no
H261 . C26 . H262 . 107.9 no
C25 . C26 . H263 . 108.4 no
H261 . C26 . H263 . 109.0 no
H262 . C26 . H263 . 108.4 no
C25 . C27 . H271 . 110.7 no
C25 . C27 . H272 . 110.8 no
H271 . C27 . H272 . 109.1 no
C25 . C27 . H273 . 108.1 no
H271 . C27 . H273 . 108.0 no
H272 . C27 . H273 . 109.9 no
C1 . C28 . C6 . 120.70(15) yes
C1 . C28 . H281 . 118.2 no
C6 . C28 . H281 . 121.1 no


_iucr_refine_instructions_details_constraints 
;
#
# Punched on 27/02/14 at 16:33:09
#
#LIST     12                                                                    
BLOCK SCALE X'S  U'S 
RIDE C   (   2,X'S) H   (  21,X'S) 
RIDE C   (   4,X'S) H   (  41,X'S) H   (  42,X'S) H   (  43,X'S) 
RIDE C   (   5,X'S) H   (  51,X'S) 
RIDE C   (   7,X'S) H   (  71,X'S) H   (  72,X'S) H   (  73,X'S) 
RIDE C   (   8,X'S) H   (  81,X'S) 
RIDE C   (   9,X'S) H   (  91,X'S) H   (  92,X'S) H   (  93,X'S) 
RIDE C   (  10,X'S) H   ( 101,X'S) H   ( 102,X'S) H   ( 103,X'S) 
RIDE C   (  11,X'S) H   ( 111,X'S) 
RIDE C   (  12,X'S) H   ( 121,X'S) H   ( 122,X'S) H   ( 123,X'S) 
RIDE C   (  13,X'S) H   ( 131,X'S) H   ( 132,X'S) H   ( 133,X'S) 
RIDE C   (  15,X'S) H   ( 151,X'S) 
RIDE C   (  17,X'S) H   ( 171,X'S) H   ( 172,X'S) H   ( 173,X'S) 
RIDE C   (  18,X'S) H   ( 181,X'S) 
RIDE C   (  20,X'S) H   ( 201,X'S) H   ( 202,X'S) H   ( 203,X'S) 
RIDE C   (  21,X'S) H   ( 211,X'S) 
RIDE C   (  22,X'S) H   ( 221,X'S) 
RIDE C   (  23,X'S) H   ( 231,X'S) H   ( 232,X'S) H   ( 233,X'S) 
RIDE C   (  24,X'S) H   ( 241,X'S) H   ( 242,X'S) H   ( 243,X'S) 
RIDE C   (  25,X'S) H   ( 251,X'S) 
RIDE C   (  26,X'S) H   ( 261,X'S) H   ( 262,X'S) H   ( 263,X'S) 
RIDE C   (  27,X'S) H   ( 271,X'S) H   ( 272,X'S) H   ( 273,X'S) 
RIDE C   (  28,X'S) H   ( 281,X'S) 
END                                                                             
;


_iucr_refine_instructions_details_restraints 
;
#
# Punched on 27/02/14 at 16:33:09
#
#LIST     16                                                                    
NO 
REM   HREST   START (DO NOT REMOVE THIS LINE) 
REM   HREST   END (DO NOT REMOVE THIS LINE) 
END                                                                             
;
_exptl_crystal_recrystallization_method 
'Re-crystallisation from solvent: diethyl ether'
_chemical_properties_physical    
'Air-sensitive, Moisture-sensitive, Hygroscopic, Oxygen-sensitive'
####################################################################### 
# 
# This file contains crystal structure data downloaded from the 
# Cambridge Structural Database (CSD) hosted by the Cambridge 
# Crystallographic Data Centre (CCDC).
# 
# Full information about CCDC data access policies and citation 
# guidelines are available at http://www.ccdc.cam.ac.uk/access/V1 
# 
# Audit and citation data items may have been added by the CCDC. 
# Please retain this information to preserve the provenance of 
# this file and to allow appropriate attribution of the data. 
# 
#######################################################################

data_3
_database_code_depnum_ccdc_archive 'CCDC 1037715'
_audit_update_record             
;
2014-12-04 deposited with the CCDC.
2015-01-19 downloaded from the CCDC.
;
_audit_creation_date             2014-09-12
_audit_creation_method           CRYSTALS_ver_14.61

_oxford_structure_analysis_title 'bw_334_0m in P2(1)/n'
_chemical_name_systematic        ?
_chemical_melting_point          ?

_cell_length_a                   9.0138(7)
_cell_length_b                   18.8395(13)
_cell_length_c                   21.5085(16)
_cell_angle_alpha                90
_cell_angle_beta                 90.540(4)
_cell_angle_gamma                90
_cell_volume                     3652.3(3)

_symmetry_cell_setting           monoclinic
_symmetry_space_group_name_H-M   'P 1 21/n 1 '
_symmetry_space_group_name_Hall  '-P 2yn '
loop_
_symmetry_equiv_pos_as_xyz
x,y,z
-x,-y,-z
-x+1/2,y+1/2,-z+1/2
x+1/2,-y+1/2,z+1/2

loop_
_atom_type_symbol
_atom_type_scat_dispersion_real
_atom_type_scat_dispersion_imag
_atom_type_scat_Cromer_Mann_a1
_atom_type_scat_Cromer_Mann_b1
_atom_type_scat_Cromer_Mann_a2
_atom_type_scat_Cromer_Mann_b2
_atom_type_scat_Cromer_Mann_a3
_atom_type_scat_Cromer_Mann_b3
_atom_type_scat_Cromer_Mann_a4
_atom_type_scat_Cromer_Mann_b4
_atom_type_scat_Cromer_Mann_c
_atom_type_scat_source
C 0.0033 0.0016 2.3100 20.8439 1.0200 10.2075 1.5886 0.5687 0.8650 51.6512
0.2156 'International Tables Vol C 4.2.6.8 and 6.1.1.4'
H 0.0000 0.0000 0.4930 10.5109 0.3229 26.1257 0.1402 3.1424 0.0408 57.7998
0.0030 'International Tables Vol C 4.2.6.8 and 6.1.1.4'
N 0.0061 0.0033 12.2126 0.0057 3.1322 9.8933 2.0125 28.9975 1.1663 0.5826
-11.5290 'International Tables Vol C 4.2.6.8 and 6.1.1.4'
P 0.1023 0.0942 6.4345 1.9067 4.1791 27.1570 1.7800 0.5260 1.4908 68.1645
1.1149 'International Tables Vol C 4.2.6.8 and 6.1.1.4'
Cl 0.1484 0.1585 11.4604 0.0104 7.1964 1.1662 6.2556 18.5194 1.6455 47.7784
-9.5574 'International Tables Vol C 4.2.6.8 and 6.1.1.4'
Ti 0.2776 0.4457 9.7595 7.8508 7.3558 0.5000 1.6991 35.6338 1.9021 116.1050
1.2807 'International Tables Vol C 4.2.6.8 and 6.1.1.4'
Co 0.3494 0.9721 12.2841 4.2791 7.3409 0.2784 4.0034 13.5359 2.3488 71.1692
1.0118 'International Tables Vol C 4.2.6.8 and 6.1.1.4'


_cell_formula_units_Z            4

# Given Formula = C31 H55 Cl1 Co1 N2 P3 Ti1 
# Dc =      1.26 Fooo =   1464.00 Mu =      8.99 M =    691.00
# Found Formula = C31 H55 Cl1 Co1 N2 P3 Ti1 
# Dc =      1.26 FOOO =   1464.00 Mu =      8.99 M =    691.00

_chemical_formula_sum            'C31 H55 Cl1 Co1 N2 P3 Ti1'
_chemical_formula_moiety         'C31 H55 Cl1 Co1 N2 P3 Ti1'
_chemical_compound_source        ?
_chemical_formula_weight         691.00


_cell_measurement_reflns_used    9940
_cell_measurement_theta_min      2
_cell_measurement_theta_max      30
_cell_measurement_temperature    120

_exptl_crystal_description       prism
_exptl_crystal_colour            brown
_exptl_crystal_size_min          0.190
_exptl_crystal_size_mid          0.220
_exptl_crystal_size_max          0.310

_exptl_crystal_density_diffrn    1.257
_exptl_crystal_density_meas      ?
_exptl_crystal_density_method    'not measured'
# Non-dispersive F(000): 
_exptl_crystal_F_000             1464
_exptl_absorpt_coefficient_mu    0.899

# Sheldrick geometric approximatio 0.82 0.84 
_exptl_absorpt_correction_type   numerical
_exptl_absorpt_process_details   
; 
 Analytical Absorption (De Meulenaer & Tompa, 1965) 
;
_exptl_absorpt_correction_T_min  0.82
_exptl_absorpt_correction_T_max  0.84
_diffrn_measurement_device_type  'Bruker Kappa Apex2'
_diffrn_measurement_device       Area
_diffrn_radiation_monochromator  graphite
_diffrn_radiation_type           'Mo K\a'
_diffrn_radiation_wavelength     0.71073
_diffrn_measurement_method       '\f & \w scans'

# If a reference occurs more than once, delete the author 
# and date from subsequent references. 
_computing_data_collection       'Apex2 (Bruker AXS, 2006)'
_computing_cell_refinement       'Apex2 (Bruker AXS, 2006)'
_computing_data_reduction        'Apex2 (Bruker AXS, 2006)'
_computing_structure_solution    'SIR92 (Altomare et al., 1994)'
_computing_structure_refinement  'CRYSTALS (Betteridge et al., 2003)'
_computing_publication_material  'CRYSTALS (Betteridge et al., 2003)'
_computing_molecular_graphics    'CAMERON (Watkin et al., 1996)'

_diffrn_standards_interval_time  .
_diffrn_standards_interval_count .
_diffrn_standards_number         0
_diffrn_standards_decay_%        ?

_diffrn_ambient_temperature      120
_diffrn_reflns_number            10380
_reflns_number_total             10380
_diffrn_reflns_av_R_equivalents  0.044
# Number of reflections without Friedels Law is 0 
# Number of reflections with Friedels Law is 10380 
# Theoretical number of reflections is about 21512 


_diffrn_reflns_theta_min         2.162
_diffrn_reflns_theta_max         30.106
_diffrn_measured_fraction_theta_max 0.963

_diffrn_reflns_theta_full        25.289
_diffrn_measured_fraction_theta_full 0.974


_diffrn_reflns_limit_h_min       -12
_diffrn_reflns_limit_h_max       12
_diffrn_reflns_limit_k_min       0
_diffrn_reflns_limit_k_max       26
_diffrn_reflns_limit_l_min       0
_diffrn_reflns_limit_l_max       30
_reflns_limit_h_min              -12
_reflns_limit_h_max              12
_reflns_limit_k_min              0
_reflns_limit_k_max              26
_reflns_limit_l_min              0
_reflns_limit_l_max              30

_oxford_diffrn_Wilson_B_factor   1.40
_oxford_diffrn_Wilson_scale      196.27

_atom_sites_solution_primary     direct #heavy,direct,difmap,geom,iterative
# _atom_sites_solution_secondary  difmap
_atom_sites_solution_hydrogens   difmap

_refine_diff_density_min         -1.40
_refine_diff_density_max         0.76


# The current dictionary definitions do not cover the 
# situation where the reflections used for refinement were 
# selected by a user-defined sigma threshold 


# The values actually used during refinement 
_oxford_reflns_threshold_expression_ref I>-10.0\s(I)
_refine_ls_number_reflns         10380
_refine_ls_number_restraints     0
_refine_ls_number_parameters     351
_oxford_refine_ls_R_factor_ref   0.0835
_refine_ls_wR_factor_ref         0.1820
_refine_ls_goodness_of_fit_ref   1.0000
_refine_ls_shift/su_max          0.0020163
_refine_ls_shift/su_mean         0.0001160


# The values computed with all filters except I/sigma 
_oxford_reflns_number_all        10380
_refine_ls_R_factor_all          0.0835
_refine_ls_wR_factor_all         0.1820

# The values computed with a 2 sigma cutoff - a la SHELX 
_reflns_threshold_expression     I>2.0\s(I)
_reflns_number_gt                7540
_refine_ls_R_factor_gt           0.0584
_refine_ls_wR_factor_gt          0.1454

# choose from: rm (reference molecule of known chirality), 
# ad (anomolous dispersion - Flack), rmad (rm and ad), 
# syn (from synthesis), unk (unknown) or . (not applicable). 
_chemical_absolute_configuration .


_refine_ls_structure_factor_coef Fsqd
_refine_ls_matrix_type           full
_refine_ls_hydrogen_treatment    constr #undef, noref, refall,
# refxyz, refU, constr or mixed
_refine_ls_weighting_scheme      calc
_refine_ls_weighting_details     
;
 Method= Modified Sheldrick 
 w=1/[\s^2^(F^2^) + ( 0.08P)^2^ +22.68P] 
 ,where P=(max(Fo^2^,0) + 2Fc^2^)/3 
;

# Uequiv = arithmetic mean of Ui i.e. Ueqiv = (U1+U2+U3)/3

# Replace last . with number of unfound hydrogen atoms attached to an atom.

# ..._refinement_flags_... 
# . no refinement constraints           S special position constraint on site
# G rigid group refinement of site      R riding atom
# D distance or angle restraint on site T thermal displacement constraints
# U Uiso or Uij restraint (rigid bond)  P partial occupancy constraint


loop_
_atom_site_label
_atom_site_type_symbol
_atom_site_fract_x
_atom_site_fract_y
_atom_site_fract_z
_atom_site_U_iso_or_equiv
_atom_site_occupancy
_atom_site_adp_type
_atom_site_refinement_flags_posn
_atom_site_refinement_flags_adp
_atom_site_refinement_flags_occupancy
_atom_site_disorder_assembly
_atom_site_disorder_group
_atom_site_attached_hydrogens
Co1 Co 0.25660(7) 0.53878(3) 0.75745(3) 0.0160 1.0000 Uani . . . . . .
Ti1 Ti 0.11613(8) 0.62219(4) 0.75004(4) 0.0173 1.0000 Uani . . . . . .
Cl1 Cl -0.12947(12) 0.58910(8) 0.75169(8) 0.0344 1.0000 Uani . . . . . .
P1 P 0.29124(14) 0.59755(6) 0.84704(6) 0.0174 1.0000 Uani . . . . . .
P2 P 0.29112(14) 0.58033(6) 0.66101(6) 0.0171 1.0000 Uani . . . . . .
P3 P 0.18307(17) 0.42536(6) 0.76135(6) 0.0267 1.0000 Uani . . . . . .
N1 N 0.1903(5) 0.6696(2) 0.82746(19) 0.0209 1.0000 Uani . . . . . .
N2 N 0.1818(5) 0.6520(2) 0.66629(19) 0.0201 1.0000 Uani . . . . . .
C1 C 0.1417(6) 0.7261(2) 0.8648(2) 0.0223 1.0000 Uani . . . . . .
C2 C 0.0058(6) 0.7581(3) 0.8491(3) 0.0256 1.0000 Uani . . . . . .
C3 C -0.0454(6) 0.8165(3) 0.8816(3) 0.0289 1.0000 Uani . . . . . .
C4 C -0.1951(7) 0.8487(3) 0.8639(4) 0.0440 1.0000 Uani . . . . . .
C5 C 0.0392(7) 0.8431(3) 0.9310(3) 0.0302 1.0000 Uani . . . . . .
C6 C 0.1745(7) 0.8121(3) 0.9486(2) 0.0271 1.0000 Uani . . . . . .
C7 C 0.2681(9) 0.8428(3) 1.0004(3) 0.0410 1.0000 Uani . . . . . .
C8 C 0.2235(7) 0.7532(2) 0.9156(2) 0.0252 1.0000 Uani . . . . . .
C9 C 0.2138(6) 0.5706(2) 0.9228(2) 0.0242 1.0000 Uani . . . . . .
C10 C 0.0463(6) 0.5593(3) 0.9161(3) 0.0304 1.0000 Uani . . . . . .
C11 C 0.2909(7) 0.5056(3) 0.9505(3) 0.0332 1.0000 Uani . . . . . .
C12 C 0.4864(6) 0.6172(3) 0.8709(2) 0.0217 1.0000 Uani . . . . . .
C13 C 0.5448(7) 0.6854(3) 0.8419(3) 0.0304 1.0000 Uani . . . . . .
C14 C 0.5802(6) 0.5528(3) 0.8534(3) 0.0326 1.0000 Uani . . . . . .
C15 C 0.1394(6) 0.7059(2) 0.6248(2) 0.0202 1.0000 Uani . . . . . .
C16 C -0.0003(6) 0.7374(3) 0.6311(2) 0.0244 1.0000 Uani . . . . . .
C17 C -0.0459(6) 0.7946(3) 0.5945(3) 0.0258 1.0000 Uani . . . . . .
C18 C -0.1959(7) 0.8280(3) 0.6027(3) 0.0379 1.0000 Uani . . . . . .
C19 C 0.0504(6) 0.8203(3) 0.5497(2) 0.0254 1.0000 Uani . . . . . .
C20 C 0.1891(6) 0.7900(2) 0.5414(2) 0.0249 1.0000 Uani . . . . . .
C21 C 0.2936(7) 0.8186(3) 0.4944(3) 0.0354 1.0000 Uani . . . . . .
C22 C 0.2322(6) 0.7328(2) 0.5789(2) 0.0228 1.0000 Uani . . . . . .
C23 C 0.4793(6) 0.6027(2) 0.6347(2) 0.0206 1.0000 Uani . . . . . .
C24 C 0.5479(6) 0.6637(3) 0.6718(3) 0.0298 1.0000 Uani . . . . . .
C25 C 0.5756(6) 0.5359(3) 0.6390(3) 0.0279 1.0000 Uani . . . . . .
C26 C 0.2152(6) 0.5259(2) 0.5950(2) 0.0219 1.0000 Uani . . . . . .
C27 C 0.2643(8) 0.5465(3) 0.5295(2) 0.0311 1.0000 Uani . . . . . .
C28 C 0.0455(6) 0.5247(3) 0.5976(3) 0.0316 1.0000 Uani . . . . . .
C29 C 0.080(2) 0.3832(8) 0.6963(7) 0.038(4) 0.50(3) Uiso . . P 1 1 .
C30 C 0.363(3) 0.3739(12) 0.7715(12) 0.060(6) 0.50(3) Uiso . . P 1 1 .
C31 C 0.081(2) 0.3891(7) 0.8259(7) 0.033(4) 0.50(3) Uiso . . P 1 1 .
C129 C 0.133(2) 0.3752(7) 0.6921(5) 0.028(3) 0.50(3) Uiso . . P 1 2 .
C130 C 0.329(2) 0.3685(10) 0.7824(9) 0.046(4) 0.50(3) Uiso . . P 1 2 .
C131 C 0.033(2) 0.3995(7) 0.8141(7) 0.034(3) 0.50(3) Uiso . . P 1 2 .
H21 H -0.0501 0.7395 0.8164 0.0351 1.0000 Uiso R . . . . .
H41 H -0.2005 0.8967 0.8781 0.0682 1.0000 Uiso R . . . . .
H42 H -0.2736 0.8219 0.8824 0.0682 1.0000 Uiso R . . . . .
H43 H -0.2068 0.8475 0.8195 0.0683 1.0000 Uiso R . . . . .
H51 H 0.0043 0.8823 0.9528 0.0380 1.0000 Uiso R . . . . .
H71 H 0.2093 0.8469 1.0369 0.0632 1.0000 Uiso R . . . . .
H72 H 0.3521 0.8127 1.0092 0.0631 1.0000 Uiso R . . . . .
H73 H 0.3031 0.8888 0.9888 0.0631 1.0000 Uiso R . . . . .
H81 H 0.3122 0.7313 0.9269 0.0331 1.0000 Uiso R . . . . .
H91 H 0.2298 0.6104 0.9513 0.0331 1.0000 Uiso R . . . . .
H101 H 0.0001 0.6024 0.9029 0.0481 1.0000 Uiso R . . . . .
H102 H 0.0074 0.5455 0.9556 0.0480 1.0000 Uiso R . . . . .
H103 H 0.0269 0.5228 0.8863 0.0478 1.0000 Uiso R . . . . .
H111 H 0.2824 0.4656 0.9227 0.0550 1.0000 Uiso R . . . . .
H112 H 0.2453 0.4942 0.9897 0.0551 1.0000 Uiso R . . . . .
H113 H 0.3942 0.5161 0.9578 0.0551 1.0000 Uiso R . . . . .
H121 H 0.4895 0.6220 0.9167 0.0293 1.0000 Uiso R . . . . .
H131 H 0.5092 0.7262 0.8644 0.0511 1.0000 Uiso R . . . . .
H132 H 0.6511 0.6858 0.8426 0.0510 1.0000 Uiso R . . . . .
H133 H 0.5108 0.6894 0.7991 0.0512 1.0000 Uiso R . . . . .
H141 H 0.5446 0.5106 0.8734 0.0525 1.0000 Uiso R . . . . .
H142 H 0.5755 0.5458 0.8092 0.0534 1.0000 Uiso R . . . . .
H143 H 0.6821 0.5600 0.8651 0.0531 1.0000 Uiso R . . . . .
H161 H -0.0643 0.7196 0.6608 0.0320 1.0000 Uiso R . . . . .
H181 H -0.2608 0.8151 0.5687 0.0602 1.0000 Uiso R . . . . .
H182 H -0.1866 0.8787 0.6037 0.0601 1.0000 Uiso R . . . . .
H183 H -0.2390 0.8121 0.6412 0.0602 1.0000 Uiso R . . . . .
H191 H 0.0224 0.8592 0.5257 0.0321 1.0000 Uiso R . . . . .
H211 H 0.3813 0.8375 0.5146 0.0560 1.0000 Uiso R . . . . .
H212 H 0.3231 0.7817 0.4668 0.0560 1.0000 Uiso R . . . . .
H213 H 0.2473 0.8555 0.4705 0.0559 1.0000 Uiso R . . . . .
H221 H 0.3266 0.7128 0.5736 0.0300 1.0000 Uiso R . . . . .
H231 H 0.4716 0.6172 0.5910 0.0270 1.0000 Uiso R . . . . .
H241 H 0.4843 0.7046 0.6697 0.0502 1.0000 Uiso R . . . . .
H242 H 0.6419 0.6757 0.6544 0.0502 1.0000 Uiso R . . . . .
H243 H 0.5624 0.6498 0.7144 0.0501 1.0000 Uiso R . . . . .
H251 H 0.5841 0.5203 0.6813 0.0459 1.0000 Uiso R . . . . .
H252 H 0.5326 0.4983 0.6148 0.0461 1.0000 Uiso R . . . . .
H253 H 0.6736 0.5460 0.6240 0.0461 1.0000 Uiso R . . . . .
H261 H 0.2491 0.4771 0.6022 0.0270 1.0000 Uiso R . . . . .
H271 H 0.2350 0.5946 0.5217 0.0500 1.0000 Uiso R . . . . .
H272 H 0.3711 0.5431 0.5266 0.0499 1.0000 Uiso R . . . . .
H273 H 0.2184 0.5156 0.4987 0.0498 1.0000 Uiso R . . . . .
H281 H 0.0089 0.4892 0.5689 0.0519 1.0000 Uiso R . . . . .
H282 H 0.0134 0.5133 0.6389 0.0520 1.0000 Uiso R . . . . .
H283 H 0.0063 0.5703 0.5855 0.0518 1.0000 Uiso R . . . . .
H291 H -0.0117 0.4075 0.6893 0.0658 0.50(3) Uiso R . P 1 1 .
H292 H 0.1395 0.3854 0.6593 0.0658 0.50(3) Uiso R . P 1 1 .
H293 H 0.0609 0.3344 0.7064 0.0660 0.50(3) Uiso R . P 1 1 .
H301 H 0.4264 0.3829 0.7367 0.0819 0.50(3) Uiso R . P 1 1 .
H302 H 0.4113 0.3886 0.8092 0.0820 0.50(3) Uiso R . P 1 1 .
H303 H 0.3411 0.3240 0.7738 0.0822 0.50(3) Uiso R . P 1 1 .
H311 H -0.0153 0.4107 0.8270 0.0530 0.50(3) Uiso R . P 1 1 .
H312 H 0.0713 0.3388 0.8204 0.0531 0.50(3) Uiso R . P 1 1 .
H313 H 0.1333 0.3985 0.8643 0.0530 0.50(3) Uiso R . P 1 1 .
H1291 H 0.2103 0.3796 0.6617 0.0419 0.50(3) Uiso R . P 1 2 .
H1292 H 0.1229 0.3261 0.7034 0.0419 0.50(3) Uiso R . P 1 2 .
H1293 H 0.0408 0.3925 0.6751 0.0419 0.50(3) Uiso R . P 1 2 .
H1301 H 0.2964 0.3202 0.7771 0.0700 0.50(3) Uiso R . P 1 2 .
H1302 H 0.3554 0.3764 0.8251 0.0699 0.50(3) Uiso R . P 1 2 .
H1303 H 0.4138 0.3773 0.7567 0.0700 0.50(3) Uiso R . P 1 2 .
H1311 H 0.0108 0.3500 0.8092 0.0511 0.50(3) Uiso R . P 1 2 .
H1312 H 0.0629 0.4085 0.8565 0.0510 0.50(3) Uiso R . P 1 2 .
H1313 H -0.0542 0.4267 0.8043 0.0509 0.50(3) Uiso R . P 1 2 .
loop_
_atom_site_aniso_label
_atom_site_aniso_U_11
_atom_site_aniso_U_22
_atom_site_aniso_U_33
_atom_site_aniso_U_23
_atom_site_aniso_U_13
_atom_site_aniso_U_12
Co1 0.0144(3) 0.0114(2) 0.0223(3) 0.0007(2) 0.0007(2) 0.00035(18)
Ti1 0.0138(3) 0.0162(3) 0.0220(4) 0.0012(3) 0.0003(3) 0.0023(2)
Cl1 0.0141(5) 0.0485(7) 0.0404(7) 0.0024(6) 0.0004(6) -0.0023(4)
P1 0.0173(6) 0.0138(4) 0.0211(5) 0.0011(4) 0.0010(4) 0.0004(4)
P2 0.0162(6) 0.0135(4) 0.0218(5) 0.0003(4) 0.0005(4) -0.0004(4)
P3 0.0383(7) 0.0129(5) 0.0290(7) 0.0009(4) 0.0033(5) -0.0041(4)
N1 0.022(2) 0.0154(16) 0.0253(19) -0.0014(14) -0.0002(15) 0.0035(14)
N2 0.019(2) 0.0175(17) 0.0238(19) 0.0017(14) 0.0001(15) 0.0016(14)
C1 0.025(3) 0.0128(18) 0.029(2) -0.0002(16) 0.0064(19) -0.0001(17)
C2 0.019(2) 0.018(2) 0.040(3) 0.000(2) 0.002(2) 0.0002(16)
C3 0.024(3) 0.018(2) 0.045(3) -0.001(2) 0.007(2) 0.0014(18)
C4 0.028(3) 0.024(3) 0.080(5) -0.010(3) -0.001(3) 0.007(2)
C5 0.038(3) 0.014(2) 0.039(3) -0.0033(19) 0.012(2) -0.0002(19)
C6 0.040(3) 0.017(2) 0.024(2) 0.0008(17) 0.003(2) 0.0000(19)
C7 0.062(4) 0.025(2) 0.036(3) -0.009(2) -0.006(3) 0.007(3)
C8 0.033(3) 0.0157(19) 0.027(2) 0.0014(16) 0.002(2) 0.0029(19)
C9 0.028(3) 0.018(2) 0.027(2) 0.0022(17) 0.0051(19) 0.0010(18)
C10 0.028(3) 0.031(3) 0.032(3) 0.007(2) 0.011(2) 0.002(2)
C11 0.038(3) 0.024(2) 0.037(3) 0.011(2) 0.005(2) 0.003(2)
C12 0.017(2) 0.024(2) 0.024(2) -0.0026(18) -0.0003(17) -0.0015(17)
C13 0.028(3) 0.027(2) 0.036(3) -0.001(2) 0.006(2) -0.009(2)
C14 0.021(3) 0.029(3) 0.048(3) 0.001(2) 0.000(2) 0.003(2)
C15 0.022(2) 0.0146(18) 0.024(2) 0.0002(16) -0.0018(18) 0.0005(16)
C16 0.020(2) 0.020(2) 0.033(3) 0.0027(19) 0.0005(19) -0.0014(17)
C17 0.023(3) 0.020(2) 0.034(3) 0.0029(19) -0.006(2) 0.0032(18)
C18 0.027(3) 0.029(3) 0.057(4) 0.010(3) 0.002(3) 0.007(2)
C19 0.034(3) 0.015(2) 0.027(2) 0.0043(17) -0.004(2) 0.0021(18)
C20 0.032(3) 0.017(2) 0.026(2) 0.0014(17) 0.003(2) -0.0006(18)
C21 0.047(4) 0.024(2) 0.035(3) 0.008(2) 0.013(2) 0.005(2)
C22 0.026(3) 0.0171(19) 0.026(2) 0.0019(16) 0.0028(19) -0.0010(18)
C23 0.019(2) 0.019(2) 0.024(2) -0.0002(17) 0.0028(17) -0.0015(17)
C24 0.024(3) 0.024(2) 0.041(3) -0.004(2) -0.002(2) -0.0029(19)
C25 0.025(3) 0.023(2) 0.036(3) -0.001(2) 0.002(2) 0.0054(19)
C26 0.024(2) 0.0184(19) 0.023(2) -0.0011(16) -0.0005(17) -0.0036(17)
C27 0.047(3) 0.025(2) 0.021(2) -0.0009(17) 0.000(2) -0.008(2)
C28 0.025(3) 0.031(3) 0.039(3) -0.004(2) -0.007(2) -0.004(2)

_refine_ls_extinction_method     None
_oxford_refine_ls_scale          0.08674(3)

loop_
_oxford_twin_element_scale_factors
0.7168(15)
0.2832(15)
loop_
_geom_bond_atom_site_label_1
_geom_bond_site_symmetry_1
_geom_bond_atom_site_label_2
_geom_bond_site_symmetry_2
_geom_bond_distance
_geom_bond_publ_flag
Co1 . Ti1 . 2.0234(9) yes
Co1 . P1 . 2.2417(13) yes
Co1 . P2 . 2.2415(13) yes
Co1 . P3 . 2.2390(13) yes
Ti1 . Cl1 . 2.3005(13) yes
Ti1 . P1 . 2.6453(15) yes
Ti1 . P2 . 2.6142(15) yes
Ti1 . N1 . 1.999(4) yes
Ti1 . N2 . 1.983(4) yes
P1 . N1 . 1.685(4) yes
P1 . C9 . 1.849(5) yes
P1 . C12 . 1.865(5) yes
P2 . N2 . 1.676(4) yes
P2 . C23 . 1.842(5) yes
P2 . C26 . 1.876(5) yes
P3 . C29 . 1.848(14) yes
P3 . C30 . 1.90(2) yes
P3 . C31 . 1.805(13) yes
P3 . C129 . 1.816(12) yes
P3 . C130 . 1.751(19) yes
P3 . C131 . 1.838(13) yes
N1 . C1 . 1.405(6) yes
N2 . C15 . 1.401(6) yes
C1 . C2 . 1.404(7) yes
C1 . C8 . 1.409(7) yes
C2 . C3 . 1.386(7) yes
C2 . H21 . 0.929 no
C3 . C4 . 1.524(8) yes
C3 . C5 . 1.395(8) yes
C4 . H41 . 0.955 no
C4 . H42 . 0.959 no
C4 . H43 . 0.961 no
C5 . C6 . 1.400(8) yes
C5 . H51 . 0.931 no
C6 . C7 . 1.507(8) yes
C6 . C8 . 1.392(7) yes
C7 . H71 . 0.955 no
C7 . H72 . 0.963 no
C7 . H73 . 0.955 no
C8 . H81 . 0.929 no
C9 . C10 . 1.530(8) yes
C9 . C11 . 1.526(7) yes
C9 . H91 . 0.978 no
C10 . H101 . 0.955 no
C10 . H102 . 0.957 no
C10 . H103 . 0.955 no
C11 . H111 . 0.963 no
C11 . H112 . 0.966 no
C11 . H113 . 0.964 no
C12 . C13 . 1.525(7) yes
C12 . C14 . 1.527(7) yes
C12 . H121 . 0.989 no
C13 . H131 . 0.964 no
C13 . H132 . 0.957 no
C13 . H133 . 0.970 no
C14 . H141 . 0.961 no
C14 . H142 . 0.959 no
C14 . H143 . 0.960 no
C15 . C16 . 1.400(7) yes
C15 . C22 . 1.396(7) yes
C16 . C17 . 1.395(7) yes
C16 . H161 . 0.929 no
C17 . C18 . 1.503(8) yes
C17 . C19 . 1.389(8) yes
C18 . H181 . 0.964 no
C18 . H182 . 0.959 no
C18 . H183 . 0.965 no
C19 . C20 . 1.388(8) yes
C19 . H191 . 0.930 no
C20 . C21 . 1.490(7) yes
C20 . C22 . 1.397(6) yes
C21 . H211 . 0.966 no
C21 . H212 . 0.954 no
C21 . H213 . 0.960 no
C22 . H221 . 0.939 no
C23 . C24 . 1.526(7) yes
C23 . C25 . 1.533(7) yes
C23 . H231 . 0.980 no
C24 . H241 . 0.960 no
C24 . H242 . 0.957 no
C24 . H243 . 0.962 no
C25 . H251 . 0.957 no
C25 . H252 . 0.959 no
C25 . H253 . 0.963 no
C26 . C27 . 1.529(7) yes
C26 . C28 . 1.531(8) yes
C26 . H261 . 0.981 no
C27 . H271 . 0.959 no
C27 . H272 . 0.967 no
C27 . H273 . 0.971 no
C28 . H281 . 0.966 no
C28 . H282 . 0.961 no
C28 . H283 . 0.965 no
C29 . H291 . 0.959 no
C29 . H292 . 0.963 no
C29 . H293 . 0.963 no
C30 . H301 . 0.963 no
C30 . H302 . 0.958 no
C30 . H303 . 0.960 no
C31 . H311 . 0.962 no
C31 . H312 . 0.960 no
C31 . H313 . 0.962 no
C129 . H1291 . 0.963 no
C129 . H1292 . 0.960 no
C129 . H1293 . 0.964 no
C130 . H1301 . 0.962 no
C130 . H1302 . 0.958 no
C130 . H1303 . 0.962 no
C131 . H1311 . 0.961 no
C131 . H1312 . 0.962 no
C131 . H1313 . 0.961 no
loop_
_geom_angle_atom_site_label_1
_geom_angle_site_symmetry_1
_geom_angle_atom_site_label_2
_geom_angle_site_symmetry_2
_geom_angle_atom_site_label_3
_geom_angle_site_symmetry_3
_geom_angle
_geom_angle_publ_flag
Ti1 . Co1 . P1 . 76.47(4) yes
Ti1 . Co1 . P2 . 75.41(4) yes
P1 . Co1 . P2 . 127.13(5) yes
Ti1 . Co1 . P3 . 123.98(5) yes
P1 . Co1 . P3 . 118.55(5) yes
P2 . Co1 . P3 . 114.31(5) yes
Co1 . Ti1 . Cl1 . 112.94(5) yes
Co1 . Ti1 . P1 . 55.48(4) yes
Cl1 . Ti1 . P1 . 120.49(6) yes
Co1 . Ti1 . P2 . 56.08(4) yes
Cl1 . Ti1 . P2 . 121.12(6) yes
P1 . Ti1 . P2 . 99.50(4) yes
Co1 . Ti1 . N1 . 94.43(12) yes
Cl1 . Ti1 . N1 . 114.99(14) yes
P1 . Ti1 . N1 . 39.56(11) yes
P2 . Ti1 . N1 . 123.07(13) yes
Co1 . Ti1 . N2 . 95.72(12) yes
Cl1 . Ti1 . N2 . 112.73(13) yes
P1 . Ti1 . N2 . 125.82(13) yes
P2 . Ti1 . N2 . 39.88(12) yes
N1 . Ti1 . N2 . 122.00(16) yes
Ti1 . P1 . Co1 . 48.05(3) yes
Ti1 . P1 . N1 . 49.06(14) yes
Co1 . P1 . N1 . 96.45(15) yes
Ti1 . P1 . C9 . 121.04(18) yes
Co1 . P1 . C9 . 124.79(17) yes
N1 . P1 . C9 . 103.5(2) yes
Ti1 . P1 . C12 . 137.44(17) yes
Co1 . P1 . C12 . 117.24(16) yes
N1 . P1 . C12 . 114.5(2) yes
C9 . P1 . C12 . 100.1(2) yes
Ti1 . P2 . Co1 . 48.51(3) yes
Ti1 . P2 . N2 . 49.32(14) yes
Co1 . P2 . N2 . 97.58(15) yes
Ti1 . P2 . C23 . 136.02(16) yes
Co1 . P2 . C23 . 120.05(17) yes
N2 . P2 . C23 . 112.3(2) yes
Ti1 . P2 . C26 . 120.09(16) yes
Co1 . P2 . C26 . 117.20(15) yes
N2 . P2 . C26 . 106.3(2) yes
C23 . P2 . C26 . 102.9(2) yes
Co1 . P3 . C29 . 121.8(5) yes
Co1 . P3 . C30 . 103.9(8) yes
C29 . P3 . C30 . 106.7(10) yes
Co1 . P3 . C31 . 122.9(4) yes
C29 . P3 . C31 . 99.5(6) yes
C30 . P3 . C31 . 99.0(8) yes
Co1 . P3 . C129 . 122.5(4) yes
Co1 . P3 . C130 . 111.8(7) yes
C129 . P3 . C130 . 94.2(8) yes
Co1 . P3 . C131 . 119.7(4) yes
C129 . P3 . C131 . 101.0(6) yes
C130 . P3 . C131 . 103.5(8) yes
P1 . N1 . Ti1 . 91.39(18) yes
P1 . N1 . C1 . 129.6(4) yes
Ti1 . N1 . C1 . 135.3(3) yes
P2 . N2 . Ti1 . 90.80(18) yes
P2 . N2 . C15 . 134.2(3) yes
Ti1 . N2 . C15 . 134.5(3) yes
N1 . C1 . C2 . 117.6(5) yes
N1 . C1 . C8 . 123.6(5) yes
C2 . C1 . C8 . 118.7(5) yes
C1 . C2 . C3 . 120.9(5) yes
C1 . C2 . H21 . 119.0 no
C3 . C2 . H21 . 120.1 no
C2 . C3 . C4 . 119.2(5) yes
C2 . C3 . C5 . 119.2(5) yes
C4 . C3 . C5 . 121.6(5) yes
C3 . C4 . H41 . 110.2 no
C3 . C4 . H42 . 110.0 no
H41 . C4 . H42 . 108.9 no
C3 . C4 . H43 . 109.2 no
H41 . C4 . H43 . 109.7 no
H42 . C4 . H43 . 109.0 no
C3 . C5 . C6 . 121.7(5) yes
C3 . C5 . H51 . 118.8 no
C6 . C5 . H51 . 119.5 no
C5 . C6 . C7 . 121.3(5) yes
C5 . C6 . C8 . 118.3(5) yes
C7 . C6 . C8 . 120.3(5) yes
C6 . C7 . H71 . 109.1 no
C6 . C7 . H72 . 110.6 no
H71 . C7 . H72 . 109.0 no
C6 . C7 . H73 . 109.8 no
H71 . C7 . H73 . 109.3 no
H72 . C7 . H73 . 109.0 no
C1 . C8 . C6 . 121.2(5) yes
C1 . C8 . H81 . 119.0 no
C6 . C8 . H81 . 119.8 no
P1 . C9 . C10 . 109.7(4) yes
P1 . C9 . C11 . 113.0(4) yes
C10 . C9 . C11 . 111.7(4) yes
P1 . C9 . H91 . 106.6 no
C10 . C9 . H91 . 107.7 no
C11 . C9 . H91 . 107.8 no
C9 . C10 . H101 . 109.6 no
C9 . C10 . H102 . 108.9 no
H101 . C10 . H102 . 109.5 no
C9 . C10 . H103 . 109.7 no
H101 . C10 . H103 . 109.6 no
H102 . C10 . H103 . 109.5 no
C9 . C11 . H111 . 110.5 no
C9 . C11 . H112 . 108.9 no
H111 . C11 . H112 . 109.7 no
C9 . C11 . H113 . 109.5 no
H111 . C11 . H113 . 109.4 no
H112 . C11 . H113 . 108.8 no
P1 . C12 . C13 . 112.5(4) yes
P1 . C12 . C14 . 107.3(3) yes
C13 . C12 . C14 . 112.0(4) yes
P1 . C12 . H121 . 108.1 no
C13 . C12 . H121 . 108.9 no
C14 . C12 . H121 . 107.9 no
C12 . C13 . H131 . 110.4 no
C12 . C13 . H132 . 110.4 no
H131 . C13 . H132 . 108.9 no
C12 . C13 . H133 . 110.3 no
H131 . C13 . H133 . 108.0 no
H132 . C13 . H133 . 108.7 no
C12 . C14 . H141 . 111.0 no
C12 . C14 . H142 . 109.5 no
H141 . C14 . H142 . 108.5 no
C12 . C14 . H143 . 110.7 no
H141 . C14 . H143 . 108.8 no
H142 . C14 . H143 . 108.3 no
N2 . C15 . C16 . 119.1(4) yes
N2 . C15 . C22 . 123.5(5) yes
C16 . C15 . C22 . 117.3(4) yes
C15 . C16 . C17 . 122.3(5) yes
C15 . C16 . H161 . 118.6 no
C17 . C16 . H161 . 119.1 no
C16 . C17 . C18 . 121.2(5) yes
C16 . C17 . C19 . 118.5(5) yes
C18 . C17 . C19 . 120.3(5) yes
C17 . C18 . H181 . 110.2 no
C17 . C18 . H182 . 109.9 no
H181 . C18 . H182 . 108.6 no
C17 . C18 . H183 . 109.9 no
H181 . C18 . H183 . 109.1 no
H182 . C18 . H183 . 109.0 no
C17 . C19 . C20 . 121.0(4) yes
C17 . C19 . H191 . 119.5 no
C20 . C19 . H191 . 119.5 no
C19 . C20 . C21 . 121.0(5) yes
C19 . C20 . C22 . 119.3(5) yes
C21 . C20 . C22 . 119.7(5) yes
C20 . C21 . H211 . 110.5 no
C20 . C21 . H212 . 109.9 no
H211 . C21 . H212 . 108.5 no
C20 . C21 . H213 . 110.6 no
H211 . C21 . H213 . 108.8 no
H212 . C21 . H213 . 108.5 no
C20 . C22 . C15 . 121.5(5) yes
C20 . C22 . H221 . 119.2 no
C15 . C22 . H221 . 119.3 no
P2 . C23 . C24 . 112.4(4) yes
P2 . C23 . C25 . 108.4(3) yes
C24 . C23 . C25 . 111.1(4) yes
P2 . C23 . H231 . 107.6 no
C24 . C23 . H231 . 108.4 no
C25 . C23 . H231 . 108.8 no
C23 . C24 . H241 . 109.9 no
C23 . C24 . H242 . 109.3 no
H241 . C24 . H242 . 108.8 no
C23 . C24 . H243 . 110.2 no
H241 . C24 . H243 . 109.8 no
H242 . C24 . H243 . 108.8 no
C23 . C25 . H251 . 110.5 no
C23 . C25 . H252 . 110.4 no
H251 . C25 . H252 . 108.6 no
C23 . C25 . H253 . 109.7 no
H251 . C25 . H253 . 108.3 no
H252 . C25 . H253 . 109.4 no
P2 . C26 . C27 . 116.9(3) yes
P2 . C26 . C28 . 109.7(4) yes
C27 . C26 . C28 . 109.6(5) yes
P2 . C26 . H261 . 106.4 no
C27 . C26 . H261 . 106.9 no
C28 . C26 . H261 . 106.9 no
C26 . C27 . H271 . 108.7 no
C26 . C27 . H272 . 109.9 no
H271 . C27 . H272 . 108.9 no
C26 . C27 . H273 . 110.5 no
H271 . C27 . H273 . 109.4 no
H272 . C27 . H273 . 109.5 no
C26 . C28 . H281 . 108.8 no
C26 . C28 . H282 . 110.3 no
H281 . C28 . H282 . 109.4 no
C26 . C28 . H283 . 109.9 no
H281 . C28 . H283 . 108.8 no
H282 . C28 . H283 . 109.5 no
P3 . C29 . H291 . 110.0 no
P3 . C29 . H292 . 109.3 no
H291 . C29 . H292 . 109.5 no
P3 . C29 . H293 . 109.4 no
H291 . C29 . H293 . 109.3 no
H292 . C29 . H293 . 109.3 no
P3 . C30 . H301 . 109.5 no
P3 . C30 . H302 . 109.4 no
H301 . C30 . H302 . 109.6 no
P3 . C30 . H303 . 109.4 no
H301 . C30 . H303 . 109.6 no
H302 . C30 . H303 . 109.3 no
P3 . C31 . H311 . 109.1 no
P3 . C31 . H312 . 109.0 no
H311 . C31 . H312 . 109.6 no
P3 . C31 . H313 . 110.1 no
H311 . C31 . H313 . 109.6 no
H312 . C31 . H313 . 109.4 no
P3 . C129 . H1291 . 109.8 no
P3 . C129 . H1292 . 108.5 no
H1291 . C129 . H1292 . 109.1 no
P3 . C129 . H1293 . 110.0 no
H1291 . C129 . H1293 . 109.8 no
H1292 . C129 . H1293 . 109.6 no
P3 . C130 . H1301 . 108.7 no
P3 . C130 . H1302 . 109.4 no
H1301 . C130 . H1302 . 109.4 no
P3 . C130 . H1303 . 110.2 no
H1301 . C130 . H1303 . 109.7 no
H1302 . C130 . H1303 . 109.3 no
P3 . C131 . H1311 . 110.1 no
P3 . C131 . H1312 . 109.8 no
H1311 . C131 . H1312 . 109.4 no
P3 . C131 . H1313 . 109.2 no
H1311 . C131 . H1313 . 108.8 no
H1312 . C131 . H1313 . 109.5 no


_iucr_refine_instructions_details 
;
#
# Punched on 12/09/14 at 12:57:59
#
#LIST     12                                                                    
BLOCK 
CONT SCALE 
CONT CO   (    1 ,X'S,U'S)  UNTIL C    (   28 ) 
CONT C    (   29 ,X'S,U[ISO])  UNTIL C    (  131 ) 
SUMFIX ELEMENT SCALES 
EQUIVALENCE PART(1001, OCC) 
CONTINUE    PART(1002, OCC) 
WEIGHT -1   PART(1002, OCC) 
RIDE C   (   2,X'S) H   (  21,X'S) 
RIDE C   (   4,X'S) H   (  41,X'S) H   (  42,X'S) H   (  43,X'S) 
RIDE C   (   5,X'S) H   (  51,X'S) 
RIDE C   (   7,X'S) H   (  71,X'S) H   (  72,X'S) H   (  73,X'S) 
RIDE C   (   8,X'S) H   (  81,X'S) 
RIDE C   (   9,X'S) H   (  91,X'S) 
RIDE C   (  10,X'S) H   ( 101,X'S) H   ( 102,X'S) H   ( 103,X'S) 
RIDE C   (  11,X'S) H   ( 111,X'S) H   ( 112,X'S) H   ( 113,X'S) 
RIDE C   (  12,X'S) H   ( 121,X'S) 
RIDE C   (  13,X'S) H   ( 131,X'S) H   ( 132,X'S) H   ( 133,X'S) 
RIDE C   (  14,X'S) H   ( 141,X'S) H   ( 142,X'S) H   ( 143,X'S) 
RIDE C   (  16,X'S) H   ( 161,X'S) 
RIDE C   (  18,X'S) H   ( 181,X'S) H   ( 182,X'S) H   ( 183,X'S) 
RIDE C   (  19,X'S) H   ( 191,X'S) 
RIDE C   (  21,X'S) H   ( 211,X'S) H   ( 212,X'S) H   ( 213,X'S) 
RIDE C   (  22,X'S) H   ( 221,X'S) 
RIDE C   (  23,X'S) H   ( 231,X'S) 
RIDE C   (  24,X'S) H   ( 241,X'S) H   ( 242,X'S) H   ( 243,X'S) 
RIDE C   (  25,X'S) H   ( 251,X'S) H   ( 252,X'S) H   ( 253,X'S) 
RIDE C   (  26,X'S) H   ( 261,X'S) 
RIDE C   (  27,X'S) H   ( 271,X'S) H   ( 272,X'S) H   ( 273,X'S) 
RIDE C   (  28,X'S) H   ( 281,X'S) H   ( 282,X'S) H   ( 283,X'S) 
RIDE C   (  29,X'S) H   ( 291,X'S) H   ( 292,X'S) H   ( 293,X'S) 
RIDE C   (  30,X'S) H   ( 301,X'S) H   ( 302,X'S) H   ( 303,X'S) 
RIDE C   (  31,X'S) H   ( 311,X'S) H   ( 312,X'S) H   ( 313,X'S) 
RIDE C   ( 129,X'S) H   (1291,X'S) H   (1292,X'S) H   (1293,X'S) 
RIDE C   ( 130,X'S) H   (1301,X'S) H   (1302,X'S) H   (1303,X'S) 
RIDE C   ( 131,X'S) H   (1311,X'S) H   (1312,X'S) H   (1313,X'S) 
END                                                                             
#
# Punched on 12/09/14 at 12:57:59
#
#LIST     16                                                                    
NO 
REM   HREST   START (DO NOT REMOVE THIS LINE) 
REM   HREST   END (DO NOT REMOVE THIS LINE) 
END                                                                             
;
_exptl_crystal_recrystallization_method 
'Re-crystallisation from solvent: diethyl ether'
_chemical_properties_physical    
'Air-sensitive, Moisture-sensitive, Hygroscopic, Oxygen-sensitive'
####################################################################### 
# 
# This file contains crystal structure data downloaded from the 
# Cambridge Structural Database (CSD) hosted by the Cambridge 
# Crystallographic Data Centre (CCDC).
# 
# Full information about CCDC data access policies and citation 
# guidelines are available at http://www.ccdc.cam.ac.uk/access/V1 
# 
# Audit and citation data items may have been added by the CCDC. 
# Please retain this information to preserve the provenance of 
# this file and to allow appropriate attribution of the data. 
# 
#######################################################################

data_4
_database_code_depnum_ccdc_archive 'CCDC 1037716'
_audit_update_record             
;
2014-12-04 deposited with the CCDC.
2015-01-19 downloaded from the CCDC.
;
_audit_creation_date             2014-09-09
_audit_creation_method           CRYSTALS_ver_14.61

_oxford_structure_analysis_title 'bw_374_0m in P-1'
_chemical_name_systematic        ?
_chemical_melting_point          ?

_cell_length_a                   12.5912(5)
_cell_length_b                   13.4571(5)
_cell_length_c                   13.5956(5)
_cell_angle_alpha                110.6819(17)
_cell_angle_beta                 94.623(2)
_cell_angle_gamma                117.1503(16)
_cell_volume                     1835.07(7)

_symmetry_cell_setting           triclinic
_symmetry_space_group_name_H-M   'P -1 '
_symmetry_space_group_name_Hall  '-P 1'
loop_
_symmetry_equiv_pos_as_xyz
x,y,z
-x,-y,-z

loop_
_atom_type_symbol
_atom_type_scat_dispersion_real
_atom_type_scat_dispersion_imag
_atom_type_scat_Cromer_Mann_a1
_atom_type_scat_Cromer_Mann_b1
_atom_type_scat_Cromer_Mann_a2
_atom_type_scat_Cromer_Mann_b2
_atom_type_scat_Cromer_Mann_a3
_atom_type_scat_Cromer_Mann_b3
_atom_type_scat_Cromer_Mann_a4
_atom_type_scat_Cromer_Mann_b4
_atom_type_scat_Cromer_Mann_c
_atom_type_scat_source
C 0.0033 0.0016 2.3100 20.8439 1.0200 10.2075 1.5886 0.5687 0.8650 51.6512
0.2156 'International Tables Vol C 4.2.6.8 and 6.1.1.4'
H 0.0000 0.0000 0.4930 10.5109 0.3229 26.1257 0.1402 3.1424 0.0408 57.7998
0.0030 'International Tables Vol C 4.2.6.8 and 6.1.1.4'
N 0.0061 0.0033 12.2126 0.0057 3.1322 9.8933 2.0125 28.9975 1.1663 0.5826
-11.5290 'International Tables Vol C 4.2.6.8 and 6.1.1.4'
O 0.0106 0.0060 3.0485 13.2771 2.2868 5.7011 1.5463 0.3239 0.8670 32.9089
0.2508 'International Tables Vol C 4.2.6.8 and 6.1.1.4'
P 0.1023 0.0942 6.4345 1.9067 4.1791 27.1570 1.7800 0.5260 1.4908 68.1645
1.1149 'International Tables Vol C 4.2.6.8 and 6.1.1.4'
Ti 0.2776 0.4457 9.7595 7.8508 7.3558 0.5000 1.6991 35.6338 1.9021 116.1050
1.2807 'International Tables Vol C 4.2.6.8 and 6.1.1.4'
Co 0.3494 0.9721 12.2841 4.2791 7.3409 0.2784 4.0034 13.5359 2.3488 71.1692
1.0118 'International Tables Vol C 4.2.6.8 and 6.1.1.4'
I -0.4742 1.8119 20.1472 4.3470 18.9949 0.3814 7.5138 27.7660 2.2735 66.8776
4.0712 'International Tables Vol C 4.2.6.8 and 6.1.1.4'


_cell_formula_units_Z            1

# Given Formula = C68 H104 Co2 I2 N4 O2 P4 Ti2 
# Dc =      1.45 Fooo =    820.00 Mu =     16.26 M =    1600.96
# Found Formula = C68 H104 Co2 I2 N4 O2 P4 Ti2 
# Dc =      1.45 FOOO =    820.00 Mu =     16.26 M =    1600.96
_chemical_formula_sum            'C68 H104 Co2 I2 N4 O2 P4 Ti2'
_chemical_formula_moiety         'C68 H104 Co2 I2 N4 O2 P4 Ti2'
_chemical_compound_source        ?
_chemical_formula_weight         1600.96


_cell_measurement_reflns_used    9901
_cell_measurement_theta_min      3
_cell_measurement_theta_max      30
_cell_measurement_temperature    120

_exptl_crystal_description       prism
_exptl_crystal_colour            red
_exptl_crystal_size_min          0.180
_exptl_crystal_size_mid          0.200
_exptl_crystal_size_max          0.250

_exptl_crystal_density_diffrn    1.449
_exptl_crystal_density_meas      ?
_exptl_crystal_density_method    'not measured'
# Non-dispersive F(000): 
_exptl_crystal_F_000             820
_exptl_absorpt_coefficient_mu    1.626

# Sheldrick geometric approximatio 0.72 0.75 
_exptl_absorpt_correction_type   numerical
_exptl_absorpt_process_details   
; 
 Analytical Absorption (De Meulenaer & Tompa, 1965) 
;
_exptl_absorpt_correction_T_min  0.72
_exptl_absorpt_correction_T_max  0.75
_diffrn_measurement_device_type  'Bruker Kappa Apex2'
_diffrn_measurement_device       Area
_diffrn_radiation_monochromator  graphite
_diffrn_radiation_type           'Mo K\a'
_diffrn_radiation_wavelength     0.71073
_diffrn_measurement_method       '\f & \w scans'

# If a reference occurs more than once, delete the author 
# and date from subsequent references. 
_computing_data_collection       'Apex2 (Bruker AXS, 2006)'
_computing_cell_refinement       'Apex2 (Bruker AXS, 2006)'
_computing_data_reduction        'Apex2 (Bruker AXS, 2006)'
_computing_structure_solution    'Superflip (Palatinus & Chapuis, 2007)'
_computing_structure_refinement  'CRYSTALS (Betteridge et al., 2003)'
_computing_publication_material  'CRYSTALS (Betteridge et al., 2003)'
_computing_molecular_graphics    'CAMERON (Watkin et al., 1996)'

_diffrn_standards_interval_time  .
_diffrn_standards_interval_count .
_diffrn_standards_number         0
_diffrn_standards_decay_%        ?

_diffrn_ambient_temperature      120
_diffrn_reflns_number            41967
_reflns_number_total             10702
_diffrn_reflns_av_R_equivalents  0.034
# Number of reflections without Friedels Law is 0 
# Number of reflections with Friedels Law is 10702 
# Theoretical number of reflections is about 21468 


_diffrn_reflns_theta_min         2.305
_diffrn_reflns_theta_max         30.030
_diffrn_measured_fraction_theta_max 0.996

_diffrn_reflns_theta_full        30.030
_diffrn_measured_fraction_theta_full 0.996


_diffrn_reflns_limit_h_min       -17
_diffrn_reflns_limit_h_max       17
_diffrn_reflns_limit_k_min       -18
_diffrn_reflns_limit_k_max       18
_diffrn_reflns_limit_l_min       -17
_diffrn_reflns_limit_l_max       19
_reflns_limit_h_min              -17
_reflns_limit_h_max              17
_reflns_limit_k_min              -18
_reflns_limit_k_max              17
_reflns_limit_l_min              0
_reflns_limit_l_max              19

_oxford_diffrn_Wilson_B_factor   0.00
_oxford_diffrn_Wilson_scale      0.00

_atom_sites_solution_primary     Other #heavy,direct,difmap,geom,iterative
# _atom_sites_solution_secondary  difmap
_atom_sites_solution_hydrogens   difmap

_refine_diff_density_min         -1.21
_refine_diff_density_max         1.28


# The current dictionary definitions do not cover the 
# situation where the reflections used for refinement were 
# selected by a user-defined sigma threshold 


# The values actually used during refinement 
_oxford_reflns_threshold_expression_ref I>-10.0\s(I)
_refine_ls_number_reflns         10702
_refine_ls_number_restraints     24
_refine_ls_number_parameters     374
_oxford_refine_ls_R_factor_ref   0.0420
_refine_ls_wR_factor_ref         0.0890
_refine_ls_goodness_of_fit_ref   0.9919
_refine_ls_shift/su_max          0.0098159
_refine_ls_shift/su_mean         0.0005645


# The values computed with all filters except I/sigma 
_oxford_reflns_number_all        10702
_refine_ls_R_factor_all          0.0420
_refine_ls_wR_factor_all         0.0890

# The values computed with a 2 sigma cutoff - a la SHELX 
_reflns_threshold_expression     I>2.0\s(I)
_reflns_number_gt                8716
_refine_ls_R_factor_gt           0.0327
_refine_ls_wR_factor_gt          0.0833

# choose from: rm (reference molecule of known chirality), 
# ad (anomolous dispersion - Flack), rmad (rm and ad), 
# syn (from synthesis), unk (unknown) or . (not applicable). 
_chemical_absolute_configuration .


_refine_ls_structure_factor_coef Fsqd
_refine_ls_matrix_type           full
_refine_ls_hydrogen_treatment    constr #undef, noref, refall,
# refxyz, refU, constr or mixed
_refine_ls_weighting_scheme      calc
_refine_ls_weighting_details     
;
 Method= Modified Sheldrick 
 w=1/[\s^2^(F^2^) + ( 0.04P)^2^ + 3.21P] 
 ,where P=(max(Fo^2^,0) + 2Fc^2^)/3 
;

# Uequiv = arithmetic mean of Ui i.e. Ueqiv = (U1+U2+U3)/3

# Replace last . with number of unfound hydrogen atoms attached to an atom.

# ..._refinement_flags_... 
# . no refinement constraints           S special position constraint on site
# G rigid group refinement of site      R riding atom
# D distance or angle restraint on site T thermal displacement constraints
# U Uiso or Uij restraint (rigid bond)  P partial occupancy constraint


loop_
_atom_site_label
_atom_site_type_symbol
_atom_site_fract_x
_atom_site_fract_y
_atom_site_fract_z
_atom_site_U_iso_or_equiv
_atom_site_occupancy
_atom_site_adp_type
_atom_site_refinement_flags_posn
_atom_site_refinement_flags_adp
_atom_site_refinement_flags_occupancy
_atom_site_disorder_assembly
_atom_site_disorder_group
_atom_site_attached_hydrogens
Co1 Co 0.95681(3) 0.66074(3) 0.42603(2) 0.0107 1.0000 Uani . . . . . .
Ti1 Ti 0.90817(3) 0.52858(3) 0.52083(3) 0.0087 1.0000 Uani . . . . . .
I1 I 1.051383(17) 0.785841(15) 0.322829(14) 0.0262 1.0000 Uani . . . . . .
P1 P 0.75201(5) 0.49912(5) 0.34769(4) 0.0126 1.0000 Uani . . . . . .
P2 P 0.98277(5) 0.77202(5) 0.60997(4) 0.0112 1.0000 Uani . . . . . .
O1 O 1.03834(13) 0.56736(13) 0.44925(12) 0.0106 1.0000 Uani . . . . . .
N1 N 0.73122(16) 0.42840(17) 0.43078(15) 0.0121 1.0000 Uani . . . . . .
N2 N 0.95180(17) 0.66781(17) 0.66135(14) 0.0121 1.0000 Uani . . . . . .
C1 C 0.63021(19) 0.3216(2) 0.42992(18) 0.0134 1.0000 Uani . . . . . .
C2 C 0.5352(2) 0.2222(2) 0.33574(19) 0.0160 1.0000 Uani . . . . . .
C3 C 0.4452(2) 0.1151(2) 0.3399(2) 0.0190 1.0000 Uani . . . . . .
C4 C 0.3454(2) 0.0077(2) 0.2369(2) 0.0292 1.0000 Uani . . . . . .
C5 C 0.4496(2) 0.1083(2) 0.4393(2) 0.0218 1.0000 Uani . . . . . .
C6 C 0.5414(2) 0.2066(2) 0.5349(2) 0.0212 1.0000 Uani . . . . . .
C7 C 0.5466(3) 0.1991(3) 0.6429(2) 0.0351 1.0000 Uani . . . . . .
C8 C 0.6305(2) 0.3136(2) 0.52964(19) 0.0175 1.0000 Uani . . . . . .
C9 C 0.7120(2) 0.3859(2) 0.20350(18) 0.0190 1.0000 Uani . . . . . .
C10 C 0.7761(3) 0.4522(3) 0.1357(2) 0.0322 1.0000 Uani . . . . . .
C11 C 0.7506(2) 0.2919(3) 0.1980(2) 0.0260 1.0000 Uani . . . . . .
C12 C 0.6413(2) 0.5540(2) 0.3490(2) 0.0195 1.0000 Uani . . . . . .
C13 C 0.6492(3) 0.6140(3) 0.2705(3) 0.0331 1.0000 Uani . . . . . .
C14 C 0.5067(2) 0.4581(3) 0.3316(3) 0.0280 1.0000 Uani . . . . . .
C15 C 0.9508(2) 0.6757(2) 0.76767(17) 0.0133 1.0000 Uani . . . . . .
C16 C 0.9117(2) 0.5667(2) 0.77998(18) 0.0165 1.0000 Uani . . . . . .
C17 C 0.9044(2) 0.5644(2) 0.88049(19) 0.0211 1.0000 Uani . . . . . .
C18 C 0.8565(3) 0.4434(3) 0.8887(2) 0.0321 1.0000 Uani . . . . . .
C19 C 0.9403(2) 0.6745(3) 0.97161(19) 0.0238 1.0000 Uani . . . . . .
C20 C 0.9819(2) 0.7848(2) 0.96241(19) 0.0214 1.0000 Uani . . . . . .
C21 C 1.0198(3) 0.9026(3) 1.0630(2) 0.0288 1.0000 Uani . . . . . .
C22 C 0.9863(2) 0.7854(2) 0.86018(18) 0.0180 1.0000 Uani . . . . . .
C23 C 0.8832(2) 0.8392(2) 0.64384(19) 0.0162 1.0000 Uani . . . . . .
C24 C 0.8588(2) 0.8792(2) 0.5564(2) 0.0227 1.0000 Uani . . . . . .
C25 C 0.7626(2) 0.7481(2) 0.6567(2) 0.0217 1.0000 Uani . . . . . .
C26 C 1.1462(2) 0.9025(2) 0.68202(18) 0.0154 1.0000 Uani . . . . . .
C27 C 1.2350(2) 0.8648(2) 0.6337(2) 0.0210 1.0000 Uani . . . . . .
C28 C 1.1716(2) 1.0228(2) 0.6776(2) 0.0264 1.0000 Uani . . . . . .
C29 C 0.5421(8) 0.7065(6) 0.0581(7) 0.047(2) 0.573(13) Uiso D . P 1 1 .
C30 C 0.5081(7) 0.7936(8) 0.0894(7) 0.040(2) 0.573(13) Uiso D . P 1 1 .
C31 C 0.5661(7) 0.8990(6) 0.0676(6) 0.0367(16) 0.573(13) Uiso D . P 1 1 .
C32 C 0.6540(5) 0.9103(6) 0.0122(5) 0.0351(15) 0.573(13) Uiso D . P 1 1 .
C33 C 0.6838(5) 0.8191(7) -0.0224(5) 0.0375(16) 0.573(13) Uiso D . P 1 1 .
C34 C 0.6284(8) 0.7182(7) 0.0018(7) 0.0519(19) 0.573(13) Uiso D . P 1 1 .
C129 C 0.5186(8) 0.7118(7) 0.0728(8) 0.035(2) 0.427(13) Uiso D . P 1 2 .
C130 C 0.5141(9) 0.8164(10) 0.0893(9) 0.037(3) 0.427(13) Uiso D . P 1 2 .
C131 C 0.5872(11) 0.8941(9) 0.0511(10) 0.053(3) 0.427(13) Uiso D . P 1 2 .
C132 C 0.6687(8) 0.8712(10) -0.0033(8) 0.045(2) 0.427(13) Uiso D . P 1 2 .
C133 C 0.6763(7) 0.7693(10) -0.0177(6) 0.039(2) 0.427(13) Uiso D . P 1 2 .
C134 C 0.6031(8) 0.6894(8) 0.0207(7) 0.039(2) 0.427(13) Uiso D . P 1 2 .
H21 H 0.5310 0.2276 0.2706 0.0192 1.0000 Uiso R . . . . .
H41 H 0.2891 0.0276 0.2159 0.0453 1.0000 Uiso R . . . . .
H42 H 0.3802 -0.0097 0.1796 0.0450 1.0000 Uiso R . . . . .
H43 H 0.3049 -0.0612 0.2496 0.0452 1.0000 Uiso R . . . . .
H51 H 0.3907 0.0387 0.4437 0.0261 1.0000 Uiso R . . . . .
H71 H 0.6101 0.1843 0.6591 0.0534 1.0000 Uiso R . . . . .
H72 H 0.5644 0.2742 0.6995 0.0534 1.0000 Uiso R . . . . .
H73 H 0.4704 0.1354 0.6394 0.0539 1.0000 Uiso R . . . . .
H81 H 0.6909 0.3814 0.5950 0.0211 1.0000 Uiso R . . . . .
H91 H 0.6208 0.3412 0.1711 0.0230 1.0000 Uiso R . . . . .
H101 H 0.7579 0.5134 0.1391 0.0473 1.0000 Uiso R . . . . .
H102 H 0.7473 0.3934 0.0614 0.0482 1.0000 Uiso R . . . . .
H103 H 0.8638 0.4896 0.1613 0.0478 1.0000 Uiso R . . . . .
H111 H 0.7042 0.2396 0.2305 0.0389 1.0000 Uiso R . . . . .
H112 H 0.8374 0.3347 0.2334 0.0385 1.0000 Uiso R . . . . .
H113 H 0.7371 0.2406 0.1242 0.0391 1.0000 Uiso R . . . . .
H121 H 0.6705 0.6192 0.4229 0.0230 1.0000 Uiso R . . . . .
H131 H 0.7332 0.6687 0.2772 0.0493 1.0000 Uiso R . . . . .
H132 H 0.6077 0.5508 0.1968 0.0499 1.0000 Uiso R . . . . .
H133 H 0.6086 0.6595 0.2869 0.0504 1.0000 Uiso R . . . . .
H141 H 0.5002 0.4277 0.3861 0.0412 1.0000 Uiso R . . . . .
H142 H 0.4581 0.4960 0.3371 0.0426 1.0000 Uiso R . . . . .
H143 H 0.4745 0.3904 0.2606 0.0419 1.0000 Uiso R . . . . .
H161 H 0.8915 0.4931 0.7196 0.0204 1.0000 Uiso R . . . . .
H181 H 0.8960 0.4577 0.9581 0.0481 1.0000 Uiso R . . . . .
H182 H 0.7694 0.4054 0.8798 0.0482 1.0000 Uiso R . . . . .
H183 H 0.8710 0.3886 0.8348 0.0484 1.0000 Uiso R . . . . .
H191 H 0.9341 0.6730 1.0384 0.0289 1.0000 Uiso R . . . . .
H211 H 1.0803 0.9746 1.0577 0.0431 1.0000 Uiso R . . . . .
H212 H 1.0563 0.9013 1.1246 0.0430 1.0000 Uiso R . . . . .
H213 H 0.9492 0.9102 1.0728 0.0430 1.0000 Uiso R . . . . .
H221 H 1.0102 0.8572 0.8534 0.0215 1.0000 Uiso R . . . . .
H231 H 0.9302 0.9127 0.7129 0.0197 1.0000 Uiso R . . . . .
H241 H 0.8205 0.8132 0.4854 0.0342 1.0000 Uiso R . . . . .
H242 H 0.8055 0.9106 0.5719 0.0343 1.0000 Uiso R . . . . .
H243 H 0.9330 0.9436 0.5561 0.0332 1.0000 Uiso R . . . . .
H251 H 0.7789 0.7464 0.7255 0.0319 1.0000 Uiso R . . . . .
H252 H 0.7221 0.6649 0.5973 0.0315 1.0000 Uiso R . . . . .
H253 H 0.7074 0.7776 0.6572 0.0320 1.0000 Uiso R . . . . .
H261 H 1.1620 0.9171 0.7583 0.0185 1.0000 Uiso R . . . . .
H271 H 1.2300 0.8612 0.5626 0.0311 1.0000 Uiso R . . . . .
H272 H 1.3184 0.9253 0.6785 0.0314 1.0000 Uiso R . . . . .
H273 H 1.2154 0.7862 0.6286 0.0312 1.0000 Uiso R . . . . .
H281 H 1.1229 1.0515 0.7121 0.0401 1.0000 Uiso R . . . . .
H282 H 1.1538 1.0117 0.6040 0.0394 1.0000 Uiso R . . . . .
H283 H 1.2579 1.0863 0.7150 0.0393 1.0000 Uiso R . . . . .
H291 H 0.5006 0.6447 0.0783 0.0439 0.573(13) Uiso R . P 1 1 .
H301 H 0.4488 0.7953 0.1241 0.0368 0.573(13) Uiso R . P 1 1 .
H311 H 0.5486 0.9614 0.0877 0.0439 0.573(13) Uiso R . P 1 1 .
H321 H 0.6953 0.9783 -0.0018 0.0448 0.573(13) Uiso R . P 1 1 .
H331 H 0.7406 0.8250 -0.0610 0.0472 0.573(13) Uiso R . P 1 1 .
H341 H 0.6484 0.6588 -0.0187 0.0636 0.573(13) Uiso R . P 1 1 .
H1291 H 0.4705 0.6480 0.0894 0.0568 0.427(13) Uiso R . P 1 2 .
H1301 H 0.4554 0.8143 0.1261 0.0439 0.427(13) Uiso R . P 1 2 .
H1311 H 0.5754 0.9599 0.0654 0.0536 0.427(13) Uiso R . P 1 2 .
H1321 H 0.7170 0.9285 -0.0279 0.0511 0.427(13) Uiso R . P 1 2 .
H1331 H 0.7305 0.7553 -0.0536 0.0441 0.427(13) Uiso R . P 1 2 .
H1341 H 0.6093 0.6223 0.0132 0.0418 0.427(13) Uiso R . P 1 2 .
loop_
_atom_site_aniso_label
_atom_site_aniso_U_11
_atom_site_aniso_U_22
_atom_site_aniso_U_33
_atom_site_aniso_U_23
_atom_site_aniso_U_13
_atom_site_aniso_U_12
Co1 0.01081(13) 0.01075(13) 0.00961(13) 0.00544(10) 0.00309(10) 0.00428(10)
Ti1 0.00868(15) 0.00938(16) 0.00680(15) 0.00323(13) 0.00281(12) 0.00392(13)
I1 0.03381(10) 0.01919(8) 0.02333(9) 0.01304(7) 0.01086(7) 0.00884(7)
P1 0.0107(2) 0.0146(2) 0.0100(2) 0.0061(2) 0.00165(18) 0.0044(2)
P2 0.0112(2) 0.0099(2) 0.0106(2) 0.00303(19) 0.00304(19) 0.00509(19)
O1 0.0120(7) 0.0113(7) 0.0099(6) 0.0061(5) 0.0050(5) 0.0058(6)
N1 0.0097(8) 0.0127(8) 0.0114(8) 0.0060(7) 0.0021(6) 0.0034(7)
N2 0.0154(8) 0.0118(8) 0.0078(7) 0.0030(6) 0.0047(6) 0.0069(7)
C1 0.0108(9) 0.0134(9) 0.0164(10) 0.0074(8) 0.0044(8) 0.0059(8)
C2 0.0121(9) 0.0158(10) 0.0170(10) 0.0068(8) 0.0032(8) 0.0054(8)
C3 0.0113(9) 0.0148(10) 0.0260(12) 0.0069(9) 0.0036(8) 0.0049(8)
C4 0.0190(12) 0.0185(12) 0.0301(14) 0.0051(10) 0.0008(10) 0.0000(10)
C5 0.0159(10) 0.0183(11) 0.0334(13) 0.0159(10) 0.0105(10) 0.0067(9)
C6 0.0214(11) 0.0231(12) 0.0241(12) 0.0149(10) 0.0122(9) 0.0111(10)
C7 0.0394(16) 0.0362(16) 0.0303(15) 0.0238(13) 0.0166(13) 0.0122(13)
C8 0.0148(10) 0.0187(11) 0.0163(10) 0.0086(9) 0.0052(8) 0.0061(8)
C9 0.0145(10) 0.0232(11) 0.0093(9) 0.0050(8) 0.0022(8) 0.0043(9)
C10 0.0299(14) 0.0355(15) 0.0124(11) 0.0102(11) 0.0059(10) 0.0033(12)
C11 0.0236(12) 0.0267(13) 0.0194(12) 0.0026(10) 0.0069(10) 0.0124(10)
C12 0.0148(10) 0.0201(11) 0.0241(12) 0.0112(9) 0.0026(9) 0.0088(9)
C13 0.0295(14) 0.0375(16) 0.0407(16) 0.0266(14) 0.0054(12) 0.0176(12)
C14 0.0163(11) 0.0262(13) 0.0426(16) 0.0163(12) 0.0066(11) 0.0113(10)
C15 0.0125(9) 0.0178(10) 0.0083(9) 0.0044(8) 0.0037(7) 0.0078(8)
C16 0.0186(10) 0.0199(11) 0.0119(9) 0.0071(8) 0.0074(8) 0.0102(9)
C17 0.0229(11) 0.0296(13) 0.0140(10) 0.0124(10) 0.0094(9) 0.0134(10)
C18 0.0427(16) 0.0374(15) 0.0236(13) 0.0222(12) 0.0168(12) 0.0188(13)
C19 0.0271(12) 0.0361(14) 0.0098(10) 0.0093(10) 0.0087(9) 0.0177(11)
C20 0.0201(11) 0.0295(13) 0.0097(10) 0.0028(9) 0.0037(8) 0.0136(10)
C21 0.0308(14) 0.0350(15) 0.0113(10) 0.0011(10) 0.0030(10) 0.0173(12)
C22 0.0187(10) 0.0201(11) 0.0128(10) 0.0032(8) 0.0050(8) 0.0112(9)
C23 0.0151(10) 0.0132(10) 0.0181(10) 0.0032(8) 0.0048(8) 0.0084(8)
C24 0.0205(11) 0.0183(11) 0.0323(13) 0.0122(10) 0.0051(10) 0.0120(9)
C25 0.0162(10) 0.0249(12) 0.0255(12) 0.0105(10) 0.0089(9) 0.0119(9)
C26 0.0116(9) 0.0127(9) 0.0146(10) 0.0028(8) 0.0007(8) 0.0038(8)
C27 0.0121(10) 0.0182(11) 0.0236(12) 0.0045(9) 0.0033(9) 0.0046(8)
C28 0.0194(11) 0.0142(11) 0.0390(15) 0.0095(10) 0.0039(10) 0.0061(9)

_refine_ls_extinction_method     None
_oxford_refine_ls_scale          0.12167(3)
loop_
_geom_bond_atom_site_label_1
_geom_bond_site_symmetry_1
_geom_bond_atom_site_label_2
_geom_bond_site_symmetry_2
_geom_bond_distance
_geom_bond_publ_flag
Co1 . Ti1 . 2.4397(5) yes
Co1 . I1 . 2.5157(3) yes
Co1 . P1 . 2.3059(6) yes
Co1 . P2 . 2.3194(6) yes
Co1 . O1 . 2.0340(14) yes
Ti1 . Ti1 2_766 2.7904(7) yes
Ti1 . O1 2_766 1.8456(15) yes
Ti1 . P1 . 2.7291(6) yes
Ti1 . P2 . 2.6995(6) yes
Ti1 . O1 . 1.9342(15) yes
Ti1 . N1 . 1.9834(18) yes
Ti1 . N2 . 1.9558(18) yes
P1 . N1 . 1.6822(19) yes
P1 . C9 . 1.857(2) yes
P1 . C12 . 1.851(2) yes
P2 . N2 . 1.6862(19) yes
P2 . C23 . 1.853(2) yes
P2 . C26 . 1.855(2) yes
N1 . C1 . 1.415(3) yes
N2 . C15 . 1.413(3) yes
C1 . C2 . 1.394(3) yes
C1 . C8 . 1.397(3) yes
C2 . C3 . 1.393(3) yes
C2 . H21 . 0.914 no
C3 . C4 . 1.502(3) yes
C3 . C5 . 1.385(4) yes
C4 . H41 . 0.923 no
C4 . H42 . 0.934 no
C4 . H43 . 0.919 no
C5 . C6 . 1.386(4) yes
C5 . H51 . 0.919 no
C6 . C7 . 1.507(4) yes
C6 . C8 . 1.395(3) yes
C7 . H71 . 0.936 no
C7 . H72 . 0.938 no
C7 . H73 . 0.932 no
C8 . H81 . 0.941 no
C9 . C10 . 1.530(3) yes
C9 . C11 . 1.531(4) yes
C9 . H91 . 0.987 no
C10 . H101 . 0.939 no
C10 . H102 . 0.944 no
C10 . H103 . 0.949 no
C11 . H111 . 0.958 no
C11 . H112 . 0.950 no
C11 . H113 . 0.943 no
C12 . C13 . 1.534(4) yes
C12 . C14 . 1.522(3) yes
C12 . H121 . 0.968 no
C13 . H131 . 0.946 no
C13 . H132 . 0.953 no
C13 . H133 . 0.945 no
C14 . H141 . 0.956 no
C14 . H142 . 0.952 no
C14 . H143 . 0.952 no
C15 . C16 . 1.397(3) yes
C15 . C22 . 1.399(3) yes
C16 . C17 . 1.387(3) yes
C16 . H161 . 0.938 no
C17 . C18 . 1.506(4) yes
C17 . C19 . 1.391(4) yes
C18 . H181 . 0.940 no
C18 . H182 . 0.950 no
C18 . H183 . 0.937 no
C19 . C20 . 1.388(4) yes
C19 . H191 . 0.924 no
C20 . C21 . 1.511(3) yes
C20 . C22 . 1.398(3) yes
C21 . H211 . 0.953 no
C21 . H212 . 0.933 no
C21 . H213 . 0.955 no
C22 . H221 . 0.913 no
C23 . C24 . 1.529(3) yes
C23 . C25 . 1.528(3) yes
C23 . H231 . 0.965 no
C24 . H241 . 0.939 no
C24 . H242 . 0.945 no
C24 . H243 . 0.943 no
C25 . H251 . 0.952 no
C25 . H252 . 0.970 no
C25 . H253 . 0.943 no
C26 . C27 . 1.529(3) yes
C26 . C28 . 1.525(3) yes
C26 . H261 . 0.969 no
C27 . H271 . 0.947 no
C27 . H272 . 0.950 no
C27 . H273 . 0.944 no
C28 . H281 . 0.938 no
C28 . H282 . 0.949 no
C28 . H283 . 0.963 no
C29 . C30 . 1.369(9) yes
C29 . C34 . 1.362(9) yes
C29 . H291 . 0.909 no
C30 . C31 . 1.421(9) yes
C30 . H301 . 0.919 no
C31 . C32 . 1.370(8) yes
C31 . H311 . 0.919 no
C32 . C33 . 1.381(7) yes
C32 . H321 . 0.922 no
C33 . C34 . 1.388(8) yes
C33 . H331 . 0.912 no
C34 . H341 . 0.905 no
C129 . C130 . 1.373(10) yes
C129 . C134 . 1.410(10) yes
C129 . H1291 . 0.917 no
C130 . C131 . 1.338(11) yes
C130 . H1301 . 0.921 no
C131 . C132 . 1.394(11) yes
C131 . H1311 . 0.920 no
C132 . C133 . 1.365(10) yes
C132 . H1321 . 0.929 no
C133 . C134 . 1.360(9) yes
C133 . H1331 . 0.919 no
C134 . H1341 . 0.913 no
loop_
_geom_angle_atom_site_label_1
_geom_angle_site_symmetry_1
_geom_angle_atom_site_label_2
_geom_angle_site_symmetry_2
_geom_angle_atom_site_label_3
_geom_angle_site_symmetry_3
_geom_angle
_geom_angle_publ_flag
Ti1 . Co1 . I1 . 165.264(16) yes
Ti1 . Co1 . P1 . 70.147(18) yes
I1 . Co1 . P1 . 117.839(18) yes
Ti1 . Co1 . P2 . 69.060(18) yes
I1 . Co1 . P2 . 116.582(18) yes
P1 . Co1 . P2 . 107.91(2) yes
Ti1 . Co1 . O1 . 50.23(4) yes
I1 . Co1 . O1 . 115.05(4) yes
P1 . Co1 . O1 . 99.65(4) yes
P2 . Co1 . O1 . 96.61(4) yes
Ti1 2_766 Ti1 . O1 2_766 43.66(4) yes
Ti1 2_766 Ti1 . Co1 . 95.135(19) yes
O1 2_766 Ti1 . Co1 . 138.79(5) yes
Ti1 2_766 Ti1 . P1 . 117.79(2) yes
O1 2_766 Ti1 . P1 . 136.12(5) yes
Co1 . Ti1 . P1 . 52.627(15) yes
Ti1 2_766 Ti1 . P2 . 116.49(2) yes
O1 2_766 Ti1 . P2 . 135.81(5) yes
Co1 . Ti1 . P2 . 53.367(15) yes
P1 . Ti1 . P2 . 87.09(2) yes
Ti1 2_766 Ti1 . O1 . 41.21(4) yes
O1 2_766 Ti1 . O1 . 84.86(6) yes
Co1 . Ti1 . O1 . 53.94(4) yes
P1 . Ti1 . O1 . 89.12(5) yes
P2 . Ti1 . O1 . 87.67(5) yes
Ti1 2_766 Ti1 . N1 . 126.05(6) yes
O1 2_766 Ti1 . N1 . 112.17(7) yes
Co1 . Ti1 . N1 . 90.17(5) yes
P1 . Ti1 . N1 . 37.82(5) yes
P2 . Ti1 . N1 . 109.42(6) yes
Ti1 2_766 Ti1 . N2 . 116.96(6) yes
O1 2_766 Ti1 . N2 . 106.81(7) yes
Co1 . Ti1 . N2 . 91.77(6) yes
P1 . Ti1 . N2 . 115.61(6) yes
P2 . Ti1 . N2 . 38.46(5) yes
O1 . Ti1 . N1 . 119.27(7) yes
O1 . Ti1 . N2 . 112.22(7) yes
N1 . Ti1 . N2 . 116.47(8) yes
Ti1 . P1 . Co1 . 57.227(16) yes
Ti1 . P1 . N1 . 46.30(6) yes
Co1 . P1 . N1 . 103.18(6) yes
Ti1 . P1 . C9 . 123.59(8) yes
Co1 . P1 . C9 . 116.03(8) yes
N1 . P1 . C9 . 110.22(10) yes
Ti1 . P1 . C12 . 128.91(8) yes
Co1 . P1 . C12 . 112.46(8) yes
N1 . P1 . C12 . 108.67(10) yes
C9 . P1 . C12 . 106.15(11) yes
Ti1 . P2 . Co1 . 57.572(16) yes
Ti1 . P2 . N2 . 46.16(6) yes
Co1 . P2 . N2 . 103.67(6) yes
Ti1 . P2 . C23 . 126.80(7) yes
Co1 . P2 . C23 . 117.97(8) yes
N2 . P2 . C23 . 108.83(10) yes
Ti1 . P2 . C26 . 125.14(7) yes
Co1 . P2 . C26 . 111.46(8) yes
N2 . P2 . C26 . 108.33(10) yes
C23 . P2 . C26 . 106.26(10) yes
Co1 . O1 . Ti1 . 75.83(5) yes
Co1 . O1 . Ti1 2_766 170.88(8) yes
Ti1 . O1 . Ti1 2_766 95.14(6) yes
P1 . N1 . Ti1 . 95.89(8) yes
P1 . N1 . C1 . 133.86(15) yes
Ti1 . N1 . C1 . 129.57(14) yes
P2 . N2 . Ti1 . 95.38(8) yes
P2 . N2 . C15 . 132.58(15) yes
Ti1 . N2 . C15 . 131.95(15) yes
N1 . C1 . C2 . 124.3(2) yes
N1 . C1 . C8 . 117.12(19) yes
C2 . C1 . C8 . 118.5(2) yes
C1 . C2 . C3 . 120.9(2) yes
C1 . C2 . H21 . 119.7 no
C3 . C2 . H21 . 119.4 no
C2 . C3 . C4 . 120.0(2) yes
C2 . C3 . C5 . 119.4(2) yes
C4 . C3 . C5 . 120.5(2) yes
C3 . C4 . H41 . 109.7 no
C3 . C4 . H42 . 110.4 no
H41 . C4 . H42 . 107.9 no
C3 . C4 . H43 . 109.5 no
H41 . C4 . H43 . 109.7 no
H42 . C4 . H43 . 109.7 no
C3 . C5 . C6 . 121.1(2) yes
C3 . C5 . H51 . 120.6 no
C6 . C5 . H51 . 118.2 no
C5 . C6 . C7 . 121.1(2) yes
C5 . C6 . C8 . 118.9(2) yes
C7 . C6 . C8 . 120.0(2) yes
C6 . C7 . H71 . 108.7 no
C6 . C7 . H72 . 110.5 no
H71 . C7 . H72 . 108.5 no
C6 . C7 . H73 . 110.5 no
H71 . C7 . H73 . 110.0 no
H72 . C7 . H73 . 108.5 no
C1 . C8 . C6 . 121.2(2) yes
C1 . C8 . H81 . 120.1 no
C6 . C8 . H81 . 118.7 no
P1 . C9 . C10 . 111.01(18) yes
P1 . C9 . C11 . 111.32(16) yes
C10 . C9 . C11 . 108.6(2) yes
P1 . C9 . H91 . 108.1 no
C10 . C9 . H91 . 108.6 no
C11 . C9 . H91 . 109.2 no
C9 . C10 . H101 . 111.6 no
C9 . C10 . H102 . 109.1 no
H101 . C10 . H102 . 107.8 no
C9 . C10 . H103 . 110.1 no
H101 . C10 . H103 . 109.2 no
H102 . C10 . H103 . 109.0 no
C9 . C11 . H111 . 112.1 no
C9 . C11 . H112 . 109.6 no
H111 . C11 . H112 . 110.1 no
C9 . C11 . H113 . 110.0 no
H111 . C11 . H113 . 108.1 no
H112 . C11 . H113 . 106.9 no
P1 . C12 . C13 . 112.19(19) yes
P1 . C12 . C14 . 115.21(17) yes
C13 . C12 . C14 . 111.0(2) yes
P1 . C12 . H121 . 103.9 no
C13 . C12 . H121 . 107.1 no
C14 . C12 . H121 . 106.6 no
C12 . C13 . H131 . 111.0 no
C12 . C13 . H132 . 109.6 no
H131 . C13 . H132 . 109.9 no
C12 . C13 . H133 . 109.6 no
H131 . C13 . H133 . 108.6 no
H132 . C13 . H133 . 107.9 no
C12 . C14 . H141 . 111.4 no
C12 . C14 . H142 . 109.0 no
H141 . C14 . H142 . 108.2 no
C12 . C14 . H143 . 109.9 no
H141 . C14 . H143 . 109.4 no
H142 . C14 . H143 . 109.0 no
N2 . C15 . C16 . 117.39(19) yes
N2 . C15 . C22 . 124.0(2) yes
C16 . C15 . C22 . 118.6(2) yes
C15 . C16 . C17 . 121.6(2) yes
C15 . C16 . H161 . 119.8 no
C17 . C16 . H161 . 118.5 no
C16 . C17 . C18 . 119.7(2) yes
C16 . C17 . C19 . 118.9(2) yes
C18 . C17 . C19 . 121.4(2) yes
C17 . C18 . H181 . 110.3 no
C17 . C18 . H182 . 109.6 no
H181 . C18 . H182 . 108.2 no
C17 . C18 . H183 . 111.3 no
H181 . C18 . H183 . 108.5 no
H182 . C18 . H183 . 108.9 no
C17 . C19 . C20 . 120.8(2) yes
C17 . C19 . H191 . 119.1 no
C20 . C19 . H191 . 120.1 no
C19 . C20 . C21 . 119.4(2) yes
C19 . C20 . C22 . 119.8(2) yes
C21 . C20 . C22 . 120.8(2) yes
C20 . C21 . H211 . 111.6 no
C20 . C21 . H212 . 109.3 no
H211 . C21 . H212 . 107.0 no
C20 . C21 . H213 . 110.7 no
H211 . C21 . H213 . 108.4 no
H212 . C21 . H213 . 109.8 no
C15 . C22 . C20 . 120.2(2) yes
C15 . C22 . H221 . 119.9 no
C20 . C22 . H221 . 119.8 no
P2 . C23 . C24 . 109.39(16) yes
P2 . C23 . C25 . 111.10(16) yes
C24 . C23 . C25 . 112.34(19) yes
P2 . C23 . H231 . 106.9 no
C24 . C23 . H231 . 108.0 no
C25 . C23 . H231 . 108.9 no
C23 . C24 . H241 . 112.7 no
C23 . C24 . H242 . 109.6 no
H241 . C24 . H242 . 107.5 no
C23 . C24 . H243 . 111.7 no
H241 . C24 . H243 . 108.4 no
H242 . C24 . H243 . 106.6 no
C23 . C25 . H251 . 110.0 no
C23 . C25 . H252 . 112.7 no
H251 . C25 . H252 . 110.2 no
C23 . C25 . H253 . 108.0 no
H251 . C25 . H253 . 107.4 no
H252 . C25 . H253 . 108.3 no
P2 . C26 . C27 . 109.61(15) yes
P2 . C26 . C28 . 113.44(16) yes
C27 . C26 . C28 . 109.8(2) yes
P2 . C26 . H261 . 107.1 no
C27 . C26 . H261 . 108.2 no
C28 . C26 . H261 . 108.5 no
C26 . C27 . H271 . 110.1 no
C26 . C27 . H272 . 109.7 no
H271 . C27 . H272 . 107.7 no
C26 . C27 . H273 . 111.3 no
H271 . C27 . H273 . 108.6 no
H272 . C27 . H273 . 109.5 no
C26 . C28 . H281 . 111.4 no
C26 . C28 . H282 . 111.4 no
H281 . C28 . H282 . 107.8 no
C26 . C28 . H283 . 109.6 no
H281 . C28 . H283 . 107.9 no
H282 . C28 . H283 . 108.7 no
C30 . C29 . C34 . 119.9(4) yes
C30 . C29 . H291 . 112.6 no
C34 . C29 . H291 . 127.5 no
C29 . C30 . C31 . 120.4(4) yes
C29 . C30 . H301 . 129.1 no
C31 . C30 . H301 . 110.5 no
C30 . C31 . C32 . 119.0(3) yes
C30 . C31 . H311 . 124.6 no
C32 . C31 . H311 . 116.5 no
C31 . C32 . C33 . 119.8(3) yes
C31 . C32 . H321 . 121.6 no
C33 . C32 . H321 . 118.6 no
C32 . C33 . C34 . 120.5(3) yes
C32 . C33 . H331 . 120.2 no
C34 . C33 . H331 . 119.3 no
C33 . C34 . C29 . 120.4(4) yes
C33 . C34 . H341 . 121.6 no
C29 . C34 . H341 . 118.1 no
C130 . C129 . C134 . 120.4(4) yes
C130 . C129 . H1291 . 128.9 no
C134 . C129 . H1291 . 110.7 no
C129 . C130 . C131 . 119.1(4) yes
C129 . C130 . H1301 . 106.4 no
C131 . C130 . H1301 . 134.5 no
C130 . C131 . C132 . 121.0(4) yes
C130 . C131 . H1311 . 111.8 no
C132 . C131 . H1311 . 127.3 no
C131 . C132 . C133 . 120.5(4) yes
C131 . C132 . H1321 . 117.0 no
C133 . C132 . H1321 . 122.5 no
C132 . C133 . C134 . 119.4(4) yes
C132 . C133 . H1331 . 119.7 no
C134 . C133 . H1331 . 120.9 no
C129 . C134 . C133 . 119.5(4) yes
C129 . C134 . H1341 . 120.5 no
C133 . C134 . H1341 . 120.0 no


_iucr_refine_instructions_details 
;
#
# Punched on 09/09/14 at 18:27:58
#
#LIST     12                                                                    
BLOCK 
CONT SCALE 
CONT CO   (    1 ,X'S,U'S)  UNTIL C    (   28 ) 
CONT C    (   29 ,X'S,U[ISO])  UNTIL C    (  134 ) 
EQUIVALENCE PART(1001, OCC) 
CONTINUE    PART(1002, OCC) 
WEIGHT -1   PART(1002, OCC) 
RIDE C   (   2,X'S) H   (  21,X'S) 
RIDE C   (   4,X'S) H   (  41,X'S) H   (  42,X'S) H   (  43,X'S) 
RIDE C   (   5,X'S) H   (  51,X'S) 
RIDE C   (   7,X'S) H   (  71,X'S) H   (  72,X'S) H   (  73,X'S) 
RIDE C   (   8,X'S) H   (  81,X'S) 
RIDE C   (   9,X'S) H   (  91,X'S) 
RIDE C   (  10,X'S) H   ( 101,X'S) H   ( 102,X'S) H   ( 103,X'S) 
RIDE C   (  11,X'S) H   ( 111,X'S) H   ( 112,X'S) H   ( 113,X'S) 
RIDE C   (  12,X'S) H   ( 121,X'S) 
RIDE C   (  13,X'S) H   ( 131,X'S) H   ( 132,X'S) H   ( 133,X'S) 
RIDE C   (  14,X'S) H   ( 141,X'S) H   ( 142,X'S) H   ( 143,X'S) 
RIDE C   (  16,X'S) H   ( 161,X'S) 
RIDE C   (  18,X'S) H   ( 181,X'S) H   ( 182,X'S) H   ( 183,X'S) 
RIDE C   (  19,X'S) H   ( 191,X'S) 
RIDE C   (  21,X'S) H   ( 211,X'S) H   ( 212,X'S) H   ( 213,X'S) 
RIDE C   (  22,X'S) H   ( 221,X'S) 
RIDE C   (  23,X'S) H   ( 231,X'S) 
RIDE C   (  24,X'S) H   ( 241,X'S) H   ( 242,X'S) H   ( 243,X'S) 
RIDE C   (  25,X'S) H   ( 251,X'S) H   ( 252,X'S) H   ( 253,X'S) 
RIDE C   (  26,X'S) H   ( 261,X'S) 
RIDE C   (  27,X'S) H   ( 271,X'S) H   ( 272,X'S) H   ( 273,X'S) 
RIDE C   (  28,X'S) H   ( 281,X'S) H   ( 282,X'S) H   ( 283,X'S) 
RIDE C   (  29,X'S) H   ( 291,X'S) 
RIDE C   (  30,X'S) H   ( 301,X'S) 
RIDE C   (  31,X'S) H   ( 311,X'S) 
RIDE C   (  32,X'S) H   ( 321,X'S) 
RIDE C   (  33,X'S) H   ( 331,X'S) 
RIDE C   (  34,X'S) H   ( 341,X'S) 
RIDE C   ( 129,X'S) H   (1291,X'S) 
RIDE C   ( 130,X'S) H   (1301,X'S) 
RIDE C   ( 131,X'S) H   (1311,X'S) 
RIDE C   ( 132,X'S) H   (1321,X'S) 
RIDE C   ( 133,X'S) H   (1331,X'S) 
RIDE C   ( 134,X'S) H   (1341,X'S) 
END                                                                             
#
# Punched on 09/09/14 at 18:27:58
#
#LIST     16                                                                    
NO 
REM   HREST   START (DO NOT REMOVE THIS LINE) 
REM   HREST   END (DO NOT REMOVE THIS LINE) 
DISTANCE 1.390000 , 0.020000 = C(29) TO C(34) 
DISTANCE 1.390000 , 0.020000 = C(29) TO C(30) 
DISTANCE 1.390000 , 0.020000 = C(30) TO C(31) 
DISTANCE 1.390000 , 0.020000 = C(31) TO C(32) 
DISTANCE 1.390000 , 0.020000 = C(32) TO C(33) 
DISTANCE 1.390000 , 0.020000 = C(33) TO C(34) 
DISTANCE 1.390000 , 0.020000 = C(129) TO C(134) 
DISTANCE 1.390000 , 0.020000 = C(129) TO C(130) 
DISTANCE 1.390000 , 0.020000 = C(130) TO C(131) 
DISTANCE 1.390000 , 0.020000 = C(131) TO C(132) 
DISTANCE 1.390000 , 0.020000 = C(132) TO C(133) 
DISTANCE 1.390000 , 0.020000 = C(133) TO C(134) 
ANGLE 120.000000 , 0.500000 = C(29) TO C(30) TO C(31) 
ANGLE 120.000000 , 0.500000 = C(30) TO C(31) TO C(32) 
ANGLE 120.000000 , 0.500000 = C(31) TO C(32) TO C(33) 
ANGLE 120.000000 , 0.500000 = C(32) TO C(33) TO C(34) 
ANGLE 120.000000 , 0.500000 = C(33) TO C(34) TO C(29) 
ANGLE 120.000000 , 0.500000 = C(34) TO C(29) TO C(30) 
ANGLE 120.000000 , 0.500000 = C(129) TO C(130) TO C(131) 
ANGLE 120.000000 , 0.500000 = C(130) TO C(131) TO C(132) 
ANGLE 120.000000 , 0.500000 = C(131) TO C(132) TO C(133) 
ANGLE 120.000000 , 0.500000 = C(132) TO C(133) TO C(134) 
ANGLE 120.000000 , 0.500000 = C(133) TO C(134) TO C(129) 
ANGLE 120.000000 , 0.500000 = C(134) TO C(129) TO C(130) 
END                                                                             
;

#===END
_exptl_crystal_recrystallization_method 
'Re-crystallisation from solvent: benzene'
_chemical_properties_physical    
'Air-sensitive, Moisture-sensitive, Hygroscopic, Oxygen-sensitive'
